# Supplementary material for: SPARC overexpression alters microRNA expression profiles involved in tumor progression
Source: Genes Cancer. 2017 Jan;8(1-2):453–71. doi: 10.18632/genesandcancer.130 (PMC5396623; doi:10.18632/genesandcancer.130)
Supplement: Supplementary file 1 [file ganc-08-453-s001.xlsx]

## Sheet: Supplementary Table 1
SPARC overexpression alters microRNA expression profiles involved in tumor progression - Ahir et al
Supplementary Material,
Table S1: The list of 623 miRNAs with normalized raw spot intensities were examined for difference between the group by at least 2-fold differences between the control and SPARC overexpression or SPARC underexpression
Note: Yellow color indicates a total of 27 differentially expressed probes exhibited at-least two-fold difference in normalized raw spot intensities between the control and SPARC overexpression or SPARC-underexpression samples
Probe Name	S16_hsa_miRNA_name	S16_hsa_MIMAT_ID	S16_hsa_miRNA_sequence	Source Probe Name	Control	SPARC overexpression	SPARC underexpression
ORB_0510071	hsa-miR-4261	MIMAT0016890	AGGAAACAGGGACCCA	hsa-miR-4261	35.76	19.3557	274.817
2955	hsa-miR-125b-1*	MIMAT0004592	ACGGGUUAGGCUCUUGGGAGCU	hsa-miR-125b-1*_mmu-miR-125b-1-3p_rno-miR-125b-3p	41.1356	81.4051	316.809
ORB_0510314	hsa-miR-2909	MIMAT0013863	GUUAGGGCCAACAUCUCUUGG	hsa-miR-2909	29.5519	56.4236	104.091
ORB_1210671	hsa-miR-3935	MIMAT0018350	UGUAGAUACGAGCACCAGCCAC	hsa-miR-3935	50.3263	30.9433	105.71
3068	hsa-miR-15b*	MIMAT0004586	CGAAUCAUUAUUUGCUGCUCUA	hsa-miR-15b*_mmu-miR-15b*_rno-miR-15b*	254.646	79.6167	75.0477
ORB_1210627	hsa-miR-3663-3p	MIMAT0018085	UGAGCACCACACAGGCCGGGCGC	hsa-miR-3663-3p	737.707	1509.75	462.328
ORB_1210082	hsa-miR-3667-3p	MIMAT0018090	ACCUUCCUCUCCAUGGGUCUUU	hsa-miR-3667-3p	211.84	69.1314	65.9122
ORB_0510258	hsa-miR-4299	MIMAT0016851	GCUGGUGACAUGAGAGGC	hsa-miR-4299	406.361	544.034	183.271
ORB_1209010	hsa-miR-2116*	MIMAT0011161	CCUCCCAUGCCAAGAACUCCC	hsa-miR-2116*	228.946	77.1744	89.807
IGN_orb_0408035	hsa-miR-1290	MIMAT0005880	UGGAUUUUUGGAUCAGGGA	hsa-miR-1290	231.099	365.592	123.327
2864	hsa-miR-765	MIMAT0003945	UGGAGGAGAAGGAAGGUGAUG	hsa-miR-765	1994.79	1127.94	3229.44
ORB__0908012	hsa-miR-1909	MIMAT0007883	CGCAGGGGCCGGGUGCUCACCG	hsa-miR-1909	284.412	475.718	174.214
ORB_1210318	hsa-miR-3687	MIMAT0018115	CCCGGACAGGCGUUCGUGCGACGU	hsa-miR-3687	280.747	450.776	173.479
ORB_0510360	hsa-miR-4316	MIMAT0016867	GGUGAGGCUAGCUGGUG	hsa-miR-4316	35.6284	62.6337	92.2958
ORB_0510134	hsa-miR-3147	MIMAT0015019	GGUUGGGCAGUGAGGAGGGUGUGA	hsa-miR-3147	335.221	237.67	613.503
IGN_orb_0408020	hsa-miR-1202	MIMAT0005865	GUGCCAGCUGCAGUGGGGGAG	hsa-miR-1202	582.692	665.91	258.111
IGN_orb_0408053	hsa-miR-1246	MIMAT0005898	AAUGGAUUUUUGGAGCAGG	hsa-miR-1246	6672.49	9825.03	3865.69
3006	hsa-miR-92a-1*	MIMAT0004507	AGGUUGGGAUCGGUUGCAAUGCU	hsa-miR-92a-1*	250.384	281.45	634.861
3238	hsa-miR-370	MIMAT0000722	GCCUGCUGGGGUGGAACCUGGU	hsa-miR-370_mmu-miR-370_rno-miR-370_mml-miR-370	53.2656	33.21	80.9955
3196	hsa-miR-628-3p	MIMAT0003297	UCUAGUAAGAGUGGCAGUCGA	hsa-miR-628-3p_mml-miR-628-3p	215.033	362.736	148.78
ORB_0510096	hsa-miR-3202	MIMAT0015089	UGGAAGGGAGAAGAGCUUUAAU	hsa-miR-3202	83.1986	71.2086	172.535
ORB_0510364	hsa-miR-3196	MIMAT0015080	CGGGGCGGCAGGGGCCUC	hsa-miR-3196	24502.3	39496.5	16354.5
1260	hsa-miR-203	MIMAT0000264	GUGAAAUGUUUAGGACCACUAG	hsa-miR-203_mmu-miR-203_rno-miR-203_mml-miR-203	45.9333	45.8112	109.782
3075	hsa-let-7f-1*	MIMAT0004486	CUAUACAAUCUAUUGCCUUCCC	hsa-let-7f-1*_mmu-let-7f-1*	135.308	57.8949	80.0203
1409	hsa-miR-146a	MIMAT0000449	UGAGAACUGAAUUCCAUGGGUU	hsa-miR-146a_mmu-miR-146a_rno-miR-146a_mml-miR-146a	83.9472	97.1916	195.033
3060	hsa-miR-885-5p	MIMAT0004947	UCCAUUACACUACCCUGCCUCU	hsa-miR-885-5p_mml-miR-885-5p	234.558	101.867	101.212
2088	hsa-miR-601	MIMAT0003269	UGGUCUAGGAUUGUUGGAGGAG	hsa-miR-601_mml-miR-601	114.513	80.1987	183.395
IGN_orb_0408113	hsa-miR-1825	MIMAT0006765	UCCAGUGCCCUCCUCUCC	hsa-miR-1825	187.393	82.5868	84.1731
1426	hsa-miR-219-5p	MIMAT0000276	UGAUUGUCCAAACGCAAUUCU	hsa-miR-219-5p_mmu-miR-219-5p_rno-miR-219-5p_mml-miR-219-5p;mml-miR-219	60.8807	83.7178	136.719
ORB_0510030	hsa-miR-3125	MIMAT0014988	UAGAGGAAGCUGUGGAGAGA	hsa-miR-3125	90.6097	66.347	145.995
ORB_0510280	hsa-miR-4279	MIMAT0016909	CUCUCCUCCCGGCUUC	hsa-miR-4279	293.047	140.624	133.662
3094	hsa-miR-509-3p	MIMAT0002881	UGAUUGGUACGUCUGUGGGUAG	hsa-miR-509-3p	4090.18	5087.38	8948.42
ORB_0510251	hsa-miR-3126-3p	MIMAT0015377	CAUCUGGCAUCCGUCACACAGA	hsa-miR-3126-3p	40.5153	50.7603	88.2483
2954	hsa-miR-105*	MIMAT0004516	ACGGAUGUUUGAGCAUGUGCUA	hsa-miR-105*	49.2363	71.9577	105.071
ORB_0510036	hsa-miR-4253	MIMAT0016882	AGGGCAUGUCCAGGGGGU	hsa-miR-4253	336.937	273.539	579.447
ORB_1210413	hsa-miR-3654	MIMAT0018074	GACUGGACAAGCUGAGGAA	hsa-miR-3654	63.9319	57.9058	122.429
3152	hsa-let-7b*	MIMAT0004482	CUAUACAACCUACUGCCUUCCC	hsa-let-7b*_mmu-let-7b*_rno-let-7b*	126.388	74.3197	60.2603
1015	hsa-miR-181c	MIMAT0000258	AACAUUCAACCUGUCGGUGAGU	hsa-miR-181c_mmu-miR-181c_rno-miR-181c_mml-miR-181c	453.818	533.396	254.79
IGN_orb_0408024	hsa-miR-1205	MIMAT0005869	UCUGCAGGGUUUGCUUUGAG	hsa-miR-1205	72.1141	61.2034	128.039
1489	hsa-miR-204	MIMAT0000265	UUCCCUUUGUCAUCCUAUGCCU	hsa-miR-204_mmu-miR-204_rno-miR-204_mml-miR-204	1212.83	1289.89	616.676
3062	hsa-miR-199a-5p	MIMAT0000231	CCCAGUGUUCAGACUACCUGUUC	hsa-miR-199a-5p_mmu-miR-199a-5p_rno-miR-199a-5p_mml-miR-199a;mml-miR-199a-5p	181.686	87.5086	97.5752
ORB_0510355	hsa-miR-4257	MIMAT0016878	CCAGAGGUGGGGACUGAG	hsa-miR-4257	763.432	682.029	368.012
ORB_0510206	hsa-miR-3185	MIMAT0015065	AGAAGAAGGCGGUCGGUCUGCGG	hsa-miR-3185	8358.36	11835.5	5812.93
2750	hsa-miR-455-5p	MIMAT0003150	UAUGUGCCUUUGGACUACAUCG	hsa-miR-455-5p_mmu-miR-455*_rno-miR-455_mml-miR-455-5p	1895.59	2092.5	3820.74
2884	hsa-miR-641	MIMAT0003311	AAAGACAUAGGAUAGAGUCACCUC	hsa-miR-641	92.376	89.8695	45.8326
ORB_1210323	hsa-miR-3605-3p	MIMAT0017982	CCUCCGUGUUACCUGUCCUCUAG	hsa-miR-3605-3p	136.475	71.5249	68.03
3221	hsa-miR-508-3p	MIMAT0002880	UGAUUGUAGCCUUUUGGAGUAGA	hsa-miR-508-3p	2339.55	2000.38	3993.91
3049	hsa-miR-106b*	MIMAT0004672	CCGCACUGUGGGUACUUGCUGC	hsa-miR-106b*_mmu-miR-106b*_rno-miR-106b*	887.063	1181.73	593.814
1485	hsa-miR-27a	MIMAT0000084	UUCACAGUGGCUAAGUUCCGC	hsa-miR-27a_mmu-miR-27a_rno-miR-27a	3114.95	2523.32	1574.37
3073	hsa-miR-921	MIMAT0004971	CUAGUGAGGGACAGAACCAGGAUUC	hsa-miR-921	52.3547	53.0266	102.771
ORB_0510142	hsa-miR-466	MIMAT0015002	AUACACAUACACGCAACACACAU	hsa-miR-466	352.223	262.029	510.843
3219	hsa-miR-574-5p	MIMAT0004795	UGAGUGUGUGUGUGUGAGUGUGU	hsa-miR-574-5p_mmu-miR-574-5p	2313.83	1995.41	3875.02
2948	hsa-miR-665	MIMAT0004952	ACCAGGAGGCUGAGGCCCCU	hsa-miR-665_mml-miR-665	118.457	179.376	229.729
2992	hsa-miR-25*	MIMAT0004498	AGGCGGAGACUUGGGCAAUUG	hsa-miR-25*	229.504	357.644	185.013
ORB_0510260	hsa-miR-3195	MIMAT0015079	CGCGCCGGGCCCGGGUU	hsa-miR-3195	603.295	640.559	331.44
1154	hsa-miR-323-3p	MIMAT0000755	CACAUUACACGGUCGACCUCU	hsa-miR-323-3p_mmu-miR-323-3p_rno-miR-323_mml-miR-323-3p	47.6274	47.7638	91.7916
ORB_1210631	hsa-miR-3679-5p	MIMAT0018104	UGAGGAUAUGGCAGGGAAGGGGA	hsa-miR-3679-5p	766.024	529.478	1017.9
ORB_1210713	hsa-miR-1273e	MIMAT0018079	UUGCUUGAACCCAGGAAGUGGA	hsa-miR-1273e	95.0334	182.509	102.688
2895	hsa-miR-372	MIMAT0000724	AAAGUGCUGCGACAUUUGAGCGU	hsa-miR-372_mml-miR-372	50.7579	42.5172	81.6071
2909	hsa-miR-181d	MIMAT0002821	AACAUUCAUUGUUGUCGGUGGGU	hsa-miR-181d_mmu-miR-181d_rno-miR-181d_mml-miR-181d	4115.79	4773.49	2487.41
3035	hsa-miR-576-5p	MIMAT0003241	AUUCUAAUUUCUCCACGUCUUU	hsa-miR-576-5p	46.0607	57.6339	87.9706
ORB_1210683	hsa-miR-3911	MIMAT0018185	UGUGUGGAUCCUGGAGGAGGCA	hsa-miR-3911	1230.35	833.416	1590.95
ORB_1210026	hsa-miR-3916	MIMAT0018190	AAGAGGAAGAAAUGGCUGGUUCUCAG	hsa-miR-3916	61.9825	50.655	96.1586
1782	hsa-miR-634	MIMAT0003304	AACCAGCACCCCAACUUUGGAC	hsa-miR-634	82.055	77.9784	145.895
3099	hsa-miR-24-2*	MIMAT0004497	UGCCUACUGAGCUGAAACACAG	hsa-miR-24-2*	99.8389	108.049	57.753
2919	hsa-miR-129*	MIMAT0004548	AAGCCCUUACCCCAAAAAGUAU	hsa-miR-129*_mmu-miR-129-1-3p_mml-miR-129-3p	49.9028	41.8139	78.215
ORB_0409004	hsa-miR-1972	MIMAT0009447	UCAGGCCAGGCACAGUGGCUCA	hsa-miR-1972	221.91	238.84	414.275
3024	hsa-miR-23a	MIMAT0000078	AUCACAUUGCCAGGGAUUUCC	hsa-miR-23a_mmu-miR-23a_rno-miR-23a_mml-miR-23a	5644.24	5041.99	3040.96
ORB_0510245	hsa-miR-3132	MIMAT0014997	UGGGUAGAGAAGGAGCUCAGAGGA	hsa-miR-3132	78.0597	60.115	111.369
3268	hsa-miR-933	MIMAT0004976	UGUGCGCAGGGAGACCUCUCCC	hsa-miR-933_mml-miR-933	319.691	319.762	172.84
2136	hsa-miR-216a	MIMAT0000273	UAAUCUCAGCUGGCAACUGUGA	hsa-miR-216a_mmu-miR-216a_rno-miR-216a_mml-miR-216a	425.628	558.824	785.244
3162	hsa-miR-654-3p	MIMAT0004814	UAUGUCUGCUGACCAUCACCUU	hsa-miR-654-3p_mmu-miR-654-3p_mml-miR-654-3p	69.9945	65.4634	120.16
ORB_0510048	hsa-miR-3189	MIMAT0015071	CCCUUGGGUCUGAUGGGGUAG	hsa-miR-3189	44.406	43.8202	80.2821
IGN_orb_0408104	hsa-miR-664	MIMAT0005949	UAUUCAUUUAUCCCCAGCCUACA	hsa-miR-664	204.121	371.985	244.628
ORB_0409001	hsa-miR-2113	MIMAT0009206	AUUUGUGCUUGGCUCUGUCAC	hsa-miR-2113	47.5884	47.2499	86.0383
1171	hsa-miR-126*	MIMAT0000444	CAUUAUUACUUUUGGUACGCG	hsa-miR-126*_mmu-miR-126-5p_rno-miR-126*	43.2032	61.7541	78.5317
ORB_0510143	hsa-miR-3131	MIMAT0014996	UCGAGGACUGGUGGAAGGGCCUU	hsa-miR-3131	54.9587	47.7808	86.7244
1993	hsa-miR-424	MIMAT0001341	CAGCAGCAAUUCAUGUUUUGAA	hsa-miR-424_mml-miR-424	259.973	233.12	417.283
1044	hsa-miR-24	MIMAT0000080	UGGCUCAGUUCAGCAGGAACAG	hsa-miR-24_mmu-miR-24_rno-miR-24_mml-miR-24	7579.8	7691.65	4303.51
3019	hsa-miR-9*	MIMAT0000442	AUAAAGCUAGAUAACCGAAAGU	hsa-miR-9*_mmu-miR-9*_rno-miR-9*	481.038	618.41	346.272
ORB_1210007	hsa-miR-3667-5p	MIMAT0018089	AAAGACCCAUUGAGGAGAAGGU	hsa-miR-3667-5p	80.4572	58.3426	103.414
1145	hsa-miR-7-1*	MIMAT0004553	CAACAAAUCACAGUCUGCCAUA	hsa-miR-7-1*_mmu-miR-7a-1*	197.505	145.188	257.032
3280	hsa-miR-27b	MIMAT0000419	UUCACAGUGGCUAAGUUCUGC	hsa-miR-27b_mmu-miR-27b_rno-miR-27b_mml-miR-27b	670.732	613.495	379.457
IGN_orb_0408110	hsa-miR-1197	MIMAT0005955	UAGGACACAUGGUCUACUUCU	hsa-miR-1197_mmu-miR-1197	43.1737	56.3793	75.8789
ORB_1210113	hsa-miR-642b	MIMAT0018444	AGACACAUUUGGAGAGGGACCC	hsa-miR-642b	780.449	579.366	446.766
2963	hsa-miR-29a*	MIMAT0004503	ACUGAUUUCUUUUGGUGUUCAG	hsa-miR-29a*_mmu-miR-29a*_rno-miR-29a*	50.821	45.2267	78.8249
ORB_1008013	hsa-miR-574-3p	MIMAT0003239	CACGCUCAUGCACACACCCACA	hsa-miR-574-3p_mmu-miR-574-3p	818.682	824.276	1426.49
2074	hsa-miR-551b	MIMAT0003233	GCGACCCAUACUUGGUUUCAG	hsa-miR-551b_mmu-miR-551b_mml-miR-551b	1997.96	2680.77	1542.11
2902	hsa-miR-338-5p	MIMAT0004701	AACAAUAUCCUGGUGCUGAGUG	hsa-miR-338-5p_mmu-miR-338-5p_rno-miR-338*_mml-miR-338-5p	123.384	126.191	214.369
ORB_1008001	hsa-let-7c	MIMAT0000064	UGAGGUAGUAGGUUGUAUGGUU	hsa-let-7c_mmu-let-7c_rno-let-7c_mml-let-7c	3077.93	5239.77	5339.16
ORB_0510203	hsa-miR-4259	MIMAT0016880	CAGUUGGGUCUAGGGGUCAGGA	hsa-miR-4259	60.1552	60.0471	104.139
2934	hsa-miR-96*	MIMAT0004510	AAUCAUGUGCAGUGCCAAUAUG	hsa-miR-96*	70.1381	58.0124	100.464
2124	hsa-miR-124	MIMAT0000422	UAAGGCACGCGGUGAAUGCC	hsa-miR-124_mmu-miR-124_rno-miR-124	19194.7	21963	33112
2965	hsa-miR-20a*	MIMAT0004493	ACUGCAUUAUGAGCACUUAAAG	hsa-miR-20a*	300.616	455.341	517.558
IGN_orb_0408002_3	hsa-miR-320b	MIMAT0005792	AAAAGCUGGGUUGAGAGGGCAA	hsa-miR-320b	6833.17	8349.69	11754.5
ORB_0510207	hsa-miR-4270	MIMAT0016900	UCAGGGAGUCAGGGGAGGGC	hsa-miR-4270	510.64	543.77	877.728
3061	hsa-miR-186*	MIMAT0004612	GCCCAAAGGUGAAUUUUUUGGG	hsa-miR-186*	72.3217	44.4445	76.2295
2150	hsa-miR-598	MIMAT0003266	UACGUCAUCGUUGUCAUCGUCA	hsa-miR-598_mml-miR-598	294.478	258.855	443.73
IGN_orb_0408125	hsa-miR-1228	MIMAT0005583	UCACACCUGCCUCGCCCCCC	hsa-miR-1228	305.322	203.208	178.451
IGN_orb_0408074	hsa-miR-548o	MIMAT0005919	CCAAAACUGCAGUUACUUUUGC	hsa-miR-548o	57.8237	85.8921	98.7921
3177	hsa-miR-152	MIMAT0000438	UCAGUGCAUGACAGAACUUGG	hsa-miR-152_mmu-miR-152_rno-miR-152_mml-miR-152	70.6798	69.1971	118.089
3114	hsa-miR-33a	MIMAT0000091	GUGCAUUGUAGUUGCAUUGCA	hsa-miR-33a_mmu-miR-33_rno-miR-33	554.618	325.275	389.861
ORB_0510292	hsa-miR-4307	MIMAT0016860	AAUGUUUUUUCCUGUUUCC	hsa-miR-4307	83.3353	69.6853	118.687
3276	hsa-miR-340	MIMAT0004692	UUAUAAAGCAAUGAGACUGAUU	hsa-miR-340_mmu-miR-340-5p_rno-miR-340-5p_mml-miR-340	373.966	351.326	219.616
ORB_0409008	hsa-miR-1976	MIMAT0009451	CCUCCUGCCCUCCUUGCUGU	hsa-miR-1976	404.36	237.823	246.357
1474	hsa-miR-302c*	MIMAT0000716	UUUAACAUGGGGGUACCUGCUG	hsa-miR-302c*	86.5289	51.2729	76.9874
ORB_1209017	hsa-miR-718	MIMAT0012735	CUUCCGCCCCGCCGGGCGUCG	hsa-miR-718	87.2486	113.153	147.066
IGN_orb_0408112	hsa-miR-320d	MIMAT0006764	AAAAGCUGGGUUGAGAGGA	hsa-miR-320d	4255.55	4944.01	7165.62
IGN_orb_0408070	hsa-miR-1263	MIMAT0005915	AUGGUACCCUGGCAUACUGAGU	hsa-miR-1263	81.5058	57.9353	96.9534
ORB_1210448	hsa-miR-3917	MIMAT0018191	GCUCGGACUGAGCAGGUGGG	hsa-miR-3917	51.1412	69.5716	85.5487
3158	hsa-miR-135b	MIMAT0000758	UAUGGCUUUUCAUUCCUAUGUGA	hsa-miR-135b_mmu-miR-135b_rno-miR-135b_mml-miR-135b	60.7465	84.5442	101.425
3232	hsa-miR-661	MIMAT0003324	UGCCUGGGUCUCUGGCCUGCGCGU	hsa-miR-661	50.1181	50.1794	83.6479
1775	hsa-miR-216b	MIMAT0004959	AAAUCUCUGCAGGCAAAUGUGA	hsa-miR-216b_mmu-miR-216b_rno-miR-216b-5p_mml-miR-216b	342.913	462.107	570.811
3111	hsa-miR-145	MIMAT0000437	GUCCAGUUUUCCCAGGAAUCCCU	hsa-miR-145_mmu-miR-145_rno-miR-145	1922.18	1849.75	1154.79
2906	hsa-miR-499-3p	MIMAT0004772	AACAUCACAGCAAGUCUGUGCU	hsa-miR-499-3p_rno-miR-499*_mml-miR-499-3p	69.9417	47.0903	78.3608
IGN_orb_0408124_3	hsa-miR-1228*	MIMAT0005582	GUGGGCGGGGGCAGGUGUGUG	hsa-miR-1228*	10374.2	10447	6283.4
ORB_0510075	hsa-miR-3149	MIMAT0015022	UUUGUAUGGAUAUGUGUGUGUAU	hsa-miR-3149	119.078	93.4649	154.986
2926	hsa-miR-224	MIMAT0000281	CAAGUCACUAGUGGUUCCGUU	hsa-miR-224	194.826	244.528	147.696
ORB__0908010	hsa-miR-1908	MIMAT0007881	CGGCGGGGACGGCGAUUGGUC	hsa-miR-1908	2774.53	3284.31	1987.13
2291	hsa-miR-210	MIMAT0000267	CUGUGCGUGUGACAGCGGCUGA	hsa-miR-210_mmu-miR-210_rno-miR-210_mml-miR-210	1505.34	1555.9	2483.75
ORB_0510024	hsa-miR-4252	MIMAT0016886	GGCCACUGAGUCAGCACCA	hsa-miR-4252	76.6689	56.4669	92.9962
IGN_orb_0408057	hsa-miR-1250	MIMAT0005902	ACGGUGCUGGAUGUGGCCUUU	hsa-miR-1250	74.7703	96.5718	123.025
ORB_1210565	hsa-miR-3622a-3p	MIMAT0018004	UCACCUGACCUCCCAUGCCUGU	hsa-miR-3622a-3p	268.944	163.826	190.961
ORB__0908021_3	hsa-miR-1915	MIMAT0007892	CCCCAGGGCGACGCGGCGGG	hsa-miR-1915	35025.3	46223.2	28246.5
3032	hsa-miR-628-5p	MIMAT0004809	AUGCUGACAUAUUUACUAGAGG	hsa-miR-628-5p_mml-miR-628-5p	156.157	129.192	95.5129
3299	hsa-miR-335*	MIMAT0004703	UUUUUCAUUAUUGCUCCUGACC	hsa-miR-335*_mmu-miR-335-3p	135.374	82.8142	96.2472
IGN_orb_0408012	hsa-miR-1179	MIMAT0005824	AAGCAUUCUUUCAUUGGUUGG	hsa-miR-1179	61.4352	66.8799	100.337
1002	hsa-miR-330-3p	MIMAT0000751	GCAAAGCACACGGCCUGCAGAGA	hsa-miR-330-3p_mml-miR-330-3p	199.273	231.746	142.235
3294	hsa-miR-30e*	MIMAT0000693	CUUUCAGUCGGAUGUUUACAGC	hsa-miR-30e*_mmu-miR-30e*_rno-miR-30e*	250.918	249.886	407.031
ORB__0908007	hsa-miR-1538	MIMAT0007400	CGGCCCGGGCUGCUGCUGUUCCU	hsa-miR-1538	132.067	81.2311	89.6756
3023	hsa-miR-23b	MIMAT0000418	AUCACAUUGCCAGGGAUUACC	hsa-miR-23b_mmu-miR-23b_rno-miR-23b_mml-miR-23b	6389.28	7213.81	4438.77
IGN_orb_0408039	hsa-miR-1294	MIMAT0005884	UGUGAGGUUGGCAUUGUUGUCU	hsa-miR-1294	67.4118	93.8018	109.459
2810	hsa-miR-193a-5p	MIMAT0004614	UGGGUCUUUGCGGGCGAGAUGA	hsa-miR-193a-5p_mml-miR-193a-5p	96.8363	121.407	156.648
ORB_0510138	hsa-miR-3124	MIMAT0014986	UUCGCGGGCGAAGGCAAAGUC	hsa-miR-3124	362.629	423.684	262.081
2908	hsa-miR-181b	MIMAT0000257	AACAUUCAUUGCUGUCGGUGGGU	hsa-miR-181b_mmu-miR-181b_rno-miR-181b	9089.72	10870.8	6724.9
ORB_0510350	hsa-miR-4294	MIMAT0016849	GGGAGUCUACAGCAGGG	hsa-miR-4294	515.635	711.403	440.356
ORB_1209015	hsa-miR-2278	MIMAT0011778	GAGAGCAGUGUGUGUUGCCUGG	hsa-miR-2278	46.996	66.3027	75.8724
2944	hsa-miR-936	MIMAT0004979	ACAGUAGAGGGAGGAAUCGCAG	hsa-miR-936	76.5015	60.5627	97.6666
IGN_orb_0408084	hsa-miR-1275	MIMAT0005929	GUGGGGGAGAGGCUGUC	hsa-miR-1275	3000.76	2775.18	4454.69
ORB_1008016	hsa-miR-877*	MIMAT0004950	UCCUCUUCUCCCUCCUCCCAG	hsa-miR-877*	233.756	145.655	174.957
IGN_orb_0408134	hsa-miR-513c	MIMAT0005789	UUCUCAAGGAGGUGUCGUUUAU	hsa-miR-513c	2110.97	2439.88	3386.64
3261	hsa-miR-223	MIMAT0000280	UGUCAGUUUGUCAAAUACCCCA	hsa-miR-223_mmu-miR-223	47.4706	75.8647	75.5872
ORB_0510056	hsa-miR-4323	MIMAT0016875	CAGCCCCACAGCCUCAGA	hsa-miR-4323	391.374	300.399	477.919
ORB_0409016	hsa-let-7a-2*	MIMAT0010195	CUGUACAGCCUCCUAGCUUUCC	hsa-let-7a-2*_rno-let-7a-2*	65.9334	73.7264	104.562
IGN_orb_0408106	hsa-miR-1307	MIMAT0005951	ACUCGGCGUGGCGUCGGUCGUG	hsa-miR-1307	2194.44	2428.49	1532.88
2217	hsa-miR-517b	MIMAT0002857	UCGUGCAUCCCUUUAGAGUGUU	hsa-miR-517b	61.0853	58.0159	91.8013
ORB_0510261	hsa-miR-4305	MIMAT0016857	CCUAGACACCUCCAGUUC	hsa-miR-4305	84.5143	53.5936	78.386
2257	hsa-miR-191*	MIMAT0001618	GCUGCGCUUGGAUUUCGUCCCC	hsa-miR-191*	96.3587	61.2672	78.7159
3055	hsa-miR-301b	MIMAT0004958	CAGUGCAAUGAUAUUGUCAAAGC	hsa-miR-301b_mml-miR-301b	4924.62	5505.9	3509.07
IGN_orb_0408007	hsa-miR-1301	MIMAT0005797	UUGCAGCUGCCUGGGAGUGACUUC	hsa-miR-1301	860.509	859.647	548.584
3090	hsa-miR-505*	MIMAT0004776	GGGAGCCAGGAAGUAUUGAUGU	hsa-miR-505*	79.4058	102.417	124.501
3000	hsa-miR-608	MIMAT0003276	AGGGGUGGUGUUGGGACAGCUCCGU	hsa-miR-608	59.5624	66.6285	93.3723
ORB_1210239	hsa-miR-3609	MIMAT0017986	CAAAGUGAUGAGUAAUACUGGCUG	hsa-miR-3609	1593.86	2004.5	2494.34
IGN_orb_0408064	hsa-miR-1258	MIMAT0005909	AGUUAGGAUUAGGUCGUGGAA	hsa-miR-1258	50.0646	55.2043	78.2609
3084	hsa-miR-29b-1*	MIMAT0004514	GCUGGUUUCAUAUGGUGGUUUAGA	hsa-miR-29b-1*	64.5185	70.6433	100.604
ORB_1210385	hsa-miR-3689b*	MIMAT0018181	CUGGGAGGUGUGAUAUUGUGGU	hsa-miR-3689b*	51.9725	49.1924	76.5153
ORB_0510065	hsa-miR-3176	MIMAT0015053	ACUGGCCUGGGACUACCGG	hsa-miR-3176	52.6052	60.7583	81.7583
ORB_0510296	hsa-miR-4272	MIMAT0016902	CAUUCAACUAGUGAUUGU	hsa-miR-4272	52.3943	52.4408	81.3053
IGN_orb_0408016	hsa-miR-1183	MIMAT0005828	CACUGUAGGUGAUGGUGAGAGUGGGCA	hsa-miR-1183	108.845	86.6065	134.346
ORB_0510352	hsa-miR-3141	MIMAT0015010	GAGGGCGGGUGGAGGAGGA	hsa-miR-3141	10234.8	9000.42	13958
ORB_0510184	hsa-miR-514b-3p	MIMAT0015088	AUUGACACCUCUGUGAGUGGA	hsa-miR-514b-3p	252.168	253.122	390.399
2064	hsa-miR-590-5p	MIMAT0003258	GAGCUUAUUCAUAAAAGUGCAG	hsa-miR-590-5p_mmu-miR-590-5p_mml-miR-590-5p	597.615	678.796	438.641
1805	hsa-miR-595	MIMAT0003263	GAAGUGUGCCGUGGUGUGUCU	hsa-miR-595	90.7184	82.6938	127.952
1030	hsa-let-7a	MIMAT0000062	UGAGGUAGUAGGUUGUAUAGUU	hsa-let-7a_mmu-let-7a_rno-let-7a_mml-let-7a	9318.79	9884.42	14402.8
3016	hsa-miR-19b-1*	MIMAT0004491	AGUUUUGCAGGUUUGCAUCCAGC	hsa-miR-19b-1*_mmu-miR-19b-1*	88.3528	69.9064	107.933
2904	hsa-miR-21*	MIMAT0004494	CAACACCAGUCGAUGGGCUGU	hsa-miR-21*	64.9309	91.1839	100.129
ORB_0510283	hsa-miR-320e	MIMAT0015072	AAAGCUGGGUUGAGAAGG	hsa-miR-320e	2727.2	3187.43	4199.89
3285	hsa-miR-519e*	MIMAT0002828	UUCUCCAAAAGGGAGCACUUUC	hsa-miR-519e*	81.4888	56.4369	86.8957
3213	hsa-miR-589	MIMAT0004799	UGAGAACCACGUCUGCUCUGAG	hsa-miR-589_mml-miR-589	108.646	138.453	89.9788
ORB_0710002	hsa-miR-3137	MIMAT0015005	UCUGUAGCCUGGGAGCAAUGGGGU	hsa-miR-3137	962.411	1172.28	762.623
3273	hsa-miR-744*	MIMAT0004946	CUGUUGCCACUAACCUCAACCU	hsa-miR-744*_mmu-miR-744*	89.8533	80.6381	58.4933
3204	hsa-miR-9	MIMAT0000441	UCUUUGGUUAUCUAGCUGUAUGA	hsa-miR-9_mmu-miR-9_rno-miR-9_mml-miR-9	131.417	118.589	182.16
IGN_orb_0408034	hsa-miR-1289	MIMAT0005879	UGGAGUCCAGGAAUCUGCAUUUU	hsa-miR-1289	69.5186	55.3769	85.0286
3168	hsa-miR-335	MIMAT0000765	UCAAGAGCAAUAACGAAAAAUGU	hsa-miR-335_mmu-miR-335-5p_rno-miR-335_mml-miR-335	947.159	1157.89	1452.58
3166	hsa-miR-105	MIMAT0000102	UCAAAUGCUCAGACUCCUGUGGU	hsa-miR-105_mml-miR-105	601.394	799.119	521.201
2271	hsa-miR-585	MIMAT0003250	UGGGCGUAUCUGUAUGCUA	hsa-miR-585	219.089	169.394	143.185
3025	hsa-miR-623	MIMAT0003292	AUCCCUUGCAGGGGCUGUUGGGU	hsa-miR-623	62.5524	81.1236	95.6167
3210	hsa-miR-192	MIMAT0000222	CUGACCUAUGAAUUGACAGCC	hsa-miR-192_mmu-miR-192_rno-miR-192_mml-miR-192	292.89	352.877	446.341
3275	hsa-miR-582-5p	MIMAT0003247	UUACAGUUGUUCAACCAGUUACU	hsa-miR-582-5p_mml-miR-582-5p	395.777	361.64	550.564
IGN_orb_0408026	hsa-miR-1207-5p	MIMAT0005871	UGGCAGGGAGGCUGGGAGGGG	hsa-miR-1207-5p	1992.6	2294.5	3032.6
IGN_orb_0408067	hsa-miR-548g	MIMAT0005912	AAAACUGUAAUUACUUUUGUAC	hsa-miR-548g	61.1813	68.3325	93.0005
1301	hsa-miR-10b	MIMAT0000254	UACCCUGUAGAACCGAAUUUGUG	hsa-miR-10b_mmu-miR-10b_mml-miR-10b	52.9704	63.9404	80.4323
3215	hsa-miR-339-3p	MIMAT0004702	UGAGCGCCUCGACGACAGAGCCG	hsa-miR-339-3p_mml-miR-339-3p	100.711	152.904	144.142
IGN_orb_0408132	hsa-miR-1238	MIMAT0005593	CUUCCUCGUCUGUCUGCCCC	hsa-miR-1238	65.2601	97.9794	99.0446
ORB_0510204	hsa-miR-3180-3p	MIMAT0015058	UGGGGCGGAGCUUCCGGAGGCC	hsa-miR-3180-3p	103.232	105.077	156.461
3292	hsa-miR-498	MIMAT0002824	UUUCAAGCCAGGGGGCGUUUUUC	hsa-miR-498_mml-miR-498	100.549	79.823	120.978
3022	hsa-miR-421	MIMAT0003339	AUCAACAGACAUUAAUUGGGCGC	hsa-miR-421_mmu-miR-421_mml-miR-421	1530.84	1930.8	1276.76
1431	hsa-let-7b	MIMAT0000063	UGAGGUAGUAGGUUGUGUGGUU	hsa-let-7b_mmu-let-7b_rno-let-7b_mml-let-7b	1068.6	1159.56	1613.44
2917	hsa-miR-483-5p	MIMAT0004761	AAGACGGGAGGAAAGAAGGGAG	hsa-miR-483-5p	590.675	742.266	890.487
3139	hsa-miR-509-5p	MIMAT0004779	UACUGCAGACAGUGGCAAUCA	hsa-miR-509-5p	2951.37	3467.14	4448.37
2197	hsa-miR-338-3p	MIMAT0000763	UCCAGCAUCAGUGAUUUUGUUG	hsa-miR-338-3p_mmu-miR-338-3p_mml-miR-338-3p	230.85	187.319	281.661
1178	hsa-miR-199b-5p	MIMAT0000263	CCCAGUGUUUAGACUAUCUGUUC	hsa-miR-199b-5p	104.09	69.2344	70.4322
3138	hsa-miR-508-5p	MIMAT0004778	UACUCCAGAGGGCGUCACUCAUG	hsa-miR-508-5p	920.887	929.16	1382.6
3015	hsa-miR-101*	MIMAT0004513	CAGUUAUCACAGUGCUGAUGCU	hsa-miR-101*	68.0505	95.1512	101.866
ORB_1210661	hsa-miR-3180	MIMAT0018178	UGGGGCGGAGCUUCCGGAG	hsa-miR-3180	6228.91	9319.67	7982.33
IGN_orb_0408126	hsa-miR-1229	MIMAT0005584	CUCUCACCACUGCCCUCCCACAG	hsa-miR-1229	160.728	107.555	134.491
IGN_orb_0408045	hsa-miR-1302	MIMAT0005890	UUGGGACAUACUUAUGCUAAA	hsa-miR-1302	54.6576	61.019	81.6513
2972	hsa-miR-412	MIMAT0002170	ACUUCACCUGGUCCACUAGCCGU	hsa-miR-412_mml-miR-412	120.386	80.6394	119.431
ORB_1210606	hsa-miR-550b	MIMAT0018445	UCUUACUCCCUCAGGCACUG	hsa-miR-550b	706.153	847.165	567.556
ORB_0510164	hsa-miR-4325	MIMAT0016887	UUGCACUUGUCUCAGUGA	hsa-miR-4325	76.0607	54.4427	81.2491
2289	hsa-miR-542-3p	MIMAT0003389	UGUGACAGAUUGAUAACUGAAA	hsa-miR-542-3p_mmu-miR-542-3p_rno-miR-542-3p_mml-miR-542-3p	91.8247	76.7276	114.405
ORB_1210676	hsa-miR-3618	MIMAT0017998	UGUCUACAUUAAUGAAAAGAGC	hsa-miR-3618	56.6459	59.5726	84.4374
3140	hsa-miR-217	MIMAT0000274	UACUGCAUCAGGAACUGAUUGGA	hsa-miR-217	323.609	394.863	481.753
3257	hsa-miR-30a	MIMAT0000087	UGUAAACAUCCUCGACUGGAAG	hsa-miR-30a_mmu-miR-30a_rno-miR-30a_mml-miR-30a-5p	973.349	1110.1	1447.85
ORB_0510218	hsa-miR-548w	MIMAT0015060	AAAAGUAACUGCGGUUUUUGCCU	hsa-miR-548w	51.5063	59.8305	76.5799
3247	hsa-miR-30b*	MIMAT0004589	CUGGGAGGUGGAUGUUUACUUC	hsa-miR-30b*	97.5288	89.3389	132.386
ORB_0409012	hsa-miR-2052	MIMAT0009977	UGUUUUGAUAACAGUAAUGU	hsa-miR-2052	66.3266	78.4012	98.2626
3053	hsa-miR-16-1*	MIMAT0004489	CCAGUAUUAACUGUGCUGCUGA	hsa-miR-16-1*	52.0955	58.7868	77.1369
3054	hsa-miR-301a	MIMAT0000688	CAGUGCAAUAGUAUUGUCAAAGC	hsa-miR-301a_mmu-miR-301a_rno-miR-301a_mml-miR-301a	12852.3	8681.51	9441.19
2125	hsa-miR-18b	MIMAT0001412	UAAGGUGCAUCUAGUGCAGUUAG	hsa-miR-18b_mml-miR-18b	20177.3	20654	13957.3
IGN_orb_0408004	hsa-miR-1296	MIMAT0005794	UUAGGGCCCUGGCUCCAUCUCC	hsa-miR-1296	112.582	81.1302	76.0878
IGN_orb_0408091	hsa-miR-1278	MIMAT0005936	UAGUACUGUGCAUAUCAUCUAU	hsa-miR-1278	104.694	92.9719	137.447
ORB_0510262	hsa-miR-4306	MIMAT0016858	UGGAGAGAAAGGCAGUA	hsa-miR-4306	971.024	1364.76	923.719
1959	hsa-miR-532-5p	MIMAT0002888	CAUGCCUUGAGUGUAGGACCGU	hsa-miR-532-5p_mmu-miR-532-5p_mml-miR-532-5p	1054.84	1154.34	1556.11
3279_3	hsa-miR-513a-5p	MIMAT0002877	UUCACAGGGAGGUGUCAU	hsa-miR-513a-5p	4385.43	4523.6	6454.84
2959	hsa-miR-510	MIMAT0002882	UACUCAGGAGAGUGGCAAUCAC	hsa-miR-510	1717.25	2055.16	2523.17
1367	hsa-miR-211	MIMAT0000268	UUCCCUUUGUCAUCCUUCGCCU	hsa-miR-211	190.389	145.36	212.866
3283	hsa-miR-202*	MIMAT0002810	UUCCUAUGCAUAUACUUCUUUG	hsa-miR-202*	65.6462	95.8084	84.5698
2916	hsa-miR-452	MIMAT0001635	AACUGUUUGCAGAGGAAACUGA	hsa-miR-452_mml-miR-452	276.618	262.922	189.655
2941	hsa-miR-602	MIMAT0003270	GACACGGGCGACAGCUGCGGCCC	hsa-miR-602	69.0685	66.2903	47.5477
IGN_orb_0408046	hsa-miR-1303	MIMAT0005891	UUUAGAGACGGGGUCUUGCUCU	hsa-miR-1303	526.309	472.333	362.4
2861	hsa-miR-769-5p	MIMAT0003886	UGAGACCUCUGGGUUCUGAGCU	hsa-miR-769-5p	353.923	377.873	260.507
ORB_0510254	hsa-miR-514b-5p	MIMAT0015087	UUCUCAAGAGGGAGGCAAUCAU	hsa-miR-514b-5p	3182.29	3747.22	4608.84
1771	hsa-miR-520a-3p	MIMAT0002834	AAAGUGCUUCCCUUUGGACUGU	hsa-miR-520a-3p_mml-miR-520a	68.4033	79.1267	99.0172
3109	hsa-miR-376a*	MIMAT0003386	GUAGAUUCUCCUUCUAUGAGUA	hsa-miR-376a*	53.5391	60.5627	77.4718
3097	hsa-miR-455-3p	MIMAT0004784	GCAGUCCAUGGGCAUAUACAC	hsa-miR-455-3p_mml-miR-455-3p	14899.7	15367.3	21496.8
2865	hsa-miR-769-3p	MIMAT0003887	CUGGGAUCUCCGGGGUCUUGGUU	hsa-miR-769-3p	141.594	141.594	98.2262
2177	hsa-miR-380	MIMAT0000735	UAUGUAAUAUGGUCCACAUCUU	hsa-miR-380	63.1504	70.4086	90.9106
3217	hsa-let-7e	MIMAT0000066	UGAGGUAGGAGGUUGUAUAGUU	hsa-let-7e_mmu-let-7e_rno-let-7e_mml-let-7e	409.407	588.574	544.926
IGN_orb_0408118	hsa-miR-1224-3p	MIMAT0005459	CCCCACCUCCUCUCUCCUCAG	hsa-miR-1224-3p_mml-miR-1224*	282.921	197.002	205.011
2199	hsa-miR-662	MIMAT0003325	UCCCACGUUGUGGCCCAGCAG	hsa-miR-662_mml-miR-662	75.5758	68.1781	52.6319
1455	hsa-miR-328	MIMAT0000752	CUGGCCCUCUCUGCCCUUCCGU	hsa-miR-328_mmu-miR-328_rno-miR-328a	191.812	212.956	275.287
1483	hsa-miR-26a	MIMAT0000082	UUCAAGUAAUCCAGGAUAGGCU	hsa-miR-26a_mmu-miR-26a_rno-miR-26a_mml-miR-26a	11151.9	13978.5	16001.8
3200	hsa-miR-767-3p	MIMAT0003883	UCUGCUCAUACCCCAUGGUUUCU	hsa-miR-767-3p_mml-miR-767-3p	141.447	120.204	172.191
ORB_0510249	hsa-miR-3127	MIMAT0014990	AUCAGGGCUUGUGGAAUGGGAAG	hsa-miR-3127	62.1459	74.6469	88.7788
2994	hsa-miR-149*	MIMAT0004609	AGGGAGGGACGGGGGCUGUGC	hsa-miR-149*	3848.19	3350.65	2696.5
1871	hsa-miR-575	MIMAT0003240	GAGCCAGUUGGACAGGAGC	hsa-miR-575	96.302	69.5827	67.5481
3098	hsa-miR-938	MIMAT0004981	UGCCCUUAAAGGUGAACCCAGU	hsa-miR-938	65.4813	54.9473	78.2663
1014	hsa-miR-132	MIMAT0000426	UAACAGUCUACAGCCAUGGUCG	hsa-miR-132_mmu-miR-132_rno-miR-132_mml-miR-132	216.363	279.66	307.865
ORB_0510189	hsa-miR-3065-5p	MIMAT0015066	UCAACAAAAUCACUGAUGCUGGA	hsa-miR-3065-5p	81.8435	87.721	116.343
2166	hsa-miR-624*	MIMAT0003293	UAGUACCAGUACCUUGUGUUCA	hsa-miR-624*	55.7967	76.89	79.2533
2146	hsa-miR-10a	MIMAT0000253	UACCCUGUAGAUCCGAAUUUGUG	hsa-miR-10a_mmu-miR-10a_rno-miR-10a-5p_mml-miR-10a	53.7976	66.3791	76.2585
2267	hsa-miR-449a	MIMAT0001541	UGGCAGUGUAUUGUUAGCUGGU	hsa-miR-449a_mmu-miR-449a_rno-miR-449a_mml-miR-449a	54.7129	53.5059	75.7983
ORB_1210467	hsa-miR-3656	MIMAT0018076	GGCGGGUGCGGGGGUGG	hsa-miR-3656	24117.2	29123.6	20584
3121	hsa-miR-513a-3p	MIMAT0004777	UAAAUUUCACCUUUCUGAGAAGG	hsa-miR-513a-3p	58.2019	54.1652	76.443
2966	hsa-miR-93*	MIMAT0004509	ACUGCUGAGCUAGCACUUCCCG	hsa-miR-93*_mmu-miR-93*	73.5269	103.767	83.4635
3143	hsa-miR-877	MIMAT0004949	GUAGAGGAGAUGGCGCAGGG	hsa-miR-877_mmu-miR-877_rno-miR-877_mml-miR-877	208.13	286.888	293.438
1063	hsa-miR-99b	MIMAT0000689	CACCCGUAGAACCGACCUUGCG	hsa-miR-99b_mmu-miR-99b_rno-miR-99b_mml-miR-99b	402.818	457.476	324.738
IGN_orb_0408082	hsa-miR-1274a	MIMAT0005927	GUCCCUGUUCAGGCGCCA	hsa-miR-1274a	2171.31	3057.93	2713.23
ORB_1210295	hsa-miR-3675-3p	MIMAT0018099	CAUCUCUAAGGAACUCCCCCAA	hsa-miR-3675-3p	83.5198	94.8888	117.618
1385	hsa-miR-150	MIMAT0000451	UCUCCCAACCCUUGUACCAGUG	hsa-miR-150_mmu-miR-150_rno-miR-150_mml-miR-150	100.422	97.3197	136.554
IGN_orb_0408131	hsa-miR-1237	MIMAT0005592	UCCUUCUGCUCCGUCCCCCAG	hsa-miR-1237	113.814	91.6191	128.449
2964	hsa-miR-509-3-5p	MIMAT0004975	UACUGCAGACGUGGCAAUCAUG	hsa-miR-509-3-5p	1451.07	1473.03	2031.43
ORB_1210340	hsa-miR-3652	MIMAT0018072	CGGCUGGAGGUGUGAGGA	hsa-miR-3652	876.927	751.907	1051.76
IGN_orb_0408096	hsa-miR-1284	MIMAT0005941	UCUAUACAGACCCUGGCUUUUC	hsa-miR-1284	95.0128	67.9791	90.9028
ORB_0510095	hsa-miR-4281	MIMAT0016907	GGGUCCCGGGGAGGGGGG	hsa-miR-4281	6004.98	4399.14	6143.96
1423	hsa-miR-98	MIMAT0000096	UGAGGUAGUAAGUUGUAUUGUU	hsa-miR-98_mmu-miR-98_rno-miR-98_mml-miR-98	113.541	158.565	138.469
ORB_0510173	hsa-miR-4298	MIMAT0016852	CUGGGACAGGAGGAGGAGGCAG	hsa-miR-4298	9986.2	7158.97	9648.08
IGN_orb_0408122	hsa-miR-1226	MIMAT0005577	UCACCAGCCCUGUGUUCCCUAG	hsa-miR-1226_mml-miR-1226	230.124	172.983	165.202
2983	hsa-miR-107	MIMAT0000104	AGCAGCAUUGUACAGGGCUAUCA	hsa-miR-107_mmu-miR-107_rno-miR-107_mml-miR-107	30966.2	43050.8	33550.3
3225	hsa-miR-767-5p	MIMAT0003882	UGCACCAUGGUUGUCUGAGCAUG	hsa-miR-767-5p_mml-miR-767-5p	258.337	292.196	210.205
2907	hsa-miR-181a	MIMAT0000256	AACAUUCAACGCUGUCGGUGAGU	hsa-miR-181a_mmu-miR-181a_rno-miR-181a_mml-miR-181a	22663.3	30576.5	22027.4
3056	hsa-miR-136*	MIMAT0004606	CAUCAUCGUCUCAAAUGAGUCU	hsa-miR-136*_rno-miR-136*	67.1892	69.666	93.249
3293	hsa-miR-30d*	MIMAT0004551	CUUUCAGUCAGAUGUUUGCUGC	hsa-miR-30d*_mmu-miR-30d*_rno-miR-30d*	108.16	140.025	100.936
2898	hsa-miR-520d-3p	MIMAT0002856	AAAGUGCUUCUCUUUGGUGGGU	hsa-miR-520d-3p	73.3457	64.7113	89.7417
3250	hsa-miR-629	MIMAT0004810	UGGGUUUACGUUGGGAGAACU	hsa-miR-629	1141.18	1166.12	841.389
3186	hsa-miR-671-3p	MIMAT0004819	UCCGGUUCUCAGGGCUCCACC	hsa-miR-671-3p_mmu-miR-671-3p_rno-miR-671_mml-miR-671-3p	62.7693	82.1117	86.8524
2985	hsa-miR-423-3p	MIMAT0001340	AGCUCGGUCUGAGGCCCCUCAGU	hsa-miR-423-3p_mmu-miR-423-3p_rno-miR-423_mml-miR-423-3p	6958.96	9615.66	8891.19
3173	hsa-miR-545	MIMAT0003165	UCAGCAAACAUUUAUUGUGUGC	hsa-miR-545_mml-miR-545	76.726	63.4	87.5653
2938	hsa-miR-652	MIMAT0003322	AAUGGCGCCACUAGGGUUGUG	hsa-miR-652_mmu-miR-652_rno-miR-652_mml-miR-652	3837.44	4313.04	3127.96
ORB__0908019	hsa-miR-1914*	MIMAT0007890	GGAGGGGUCCCGCACUGGGAGG	hsa-miR-1914*	196.142	142.422	188.212
ORB_1210320	hsa-miR-3676	MIMAT0018100	CCGUGUUUCCCCCACGCUUU	hsa-miR-3676	96.5334	114.884	132.835
2162	hsa-miR-503	MIMAT0002874	UAGCAGCGGGAACAGUUCUGCAG	hsa-miR-503_mml-miR-503	501.689	584.155	424.561
3230	hsa-miR-874	MIMAT0004911	CUGCCCUGGCCCGAGGGACCGA	hsa-miR-874_mmu-miR-874_rno-miR-874_mml-miR-874	112.724	115.619	84.0514
IGN_orb_0408075	hsa-miR-1266	MIMAT0005920	CCUCAGGGCUGUAGAACAGGGCU	hsa-miR-1266	95.864	69.7706	80.5039
ORB_0409023	hsa-miR-449b*	MIMAT0009203	CAGCCACAACUACCCUGCCACU	hsa-miR-449b*	93.2161	69.0028	67.8741
1315	hsa-miR-21	MIMAT0000076	UAGCUUAUCAGACUGAUGUUGA	hsa-miR-21_mmu-miR-21_rno-miR-21_mml-miR-21	563.299	410.323	538.204
3214	hsa-miR-143	MIMAT0000435	UGAGAUGAAGCACUGUAGCUC	hsa-miR-143_mmu-miR-143_mml-miR-143	1134.07	1174.82	855.956
1487	hsa-miR-197	MIMAT0000227	UUCACCACCUUCUCCACCCAGC	hsa-miR-197_mml-miR-197	503.624	529.639	690.622
1292	hsa-miR-18a	MIMAT0000072	UAAGGUGCAUCUAGUGCAGAUAG	hsa-miR-18a_mmu-miR-18a_rno-miR-18a	25804.7	26562.4	19390
2772	hsa-miR-151-5p	MIMAT0004697	UCGAGGAGCUCACAGUCUAGU	hsa-miR-151-5p_mmu-miR-151-5p_rno-miR-151_mml-miR-151-5p	7066.22	7674.55	9674.92
2101	hsa-miR-627	MIMAT0003296	GUGAGUCUCUAAGAAAAGAGGA	hsa-miR-627	78.372	88.77	107.234
ORB__0908011	hsa-miR-1909*	MIMAT0007882	UGAGUGCCGGUGCCUGCCCUG	hsa-miR-1909*	200.938	147.056	178.788
ORB_0510356	hsa-miR-4288	MIMAT0016918	UUGUCUGCUGAGUUUCC	hsa-miR-4288	126.018	132.58	172.081
2339	hsa-miR-557	MIMAT0003221	GUUUGCACGGGUGGGCCUUGUCU	hsa-miR-557	68.0583	75.5432	92.9178
ORB_1210267	hsa-miR-3940	MIMAT0018356	CAGCCCGGAUCCCAGCCCACUU	hsa-miR-3940	285.979	209.922	246.564
IGN_orb_0408048	hsa-miR-1305	MIMAT0005893	UUUUCAACUCUAAUGGGAGAGA	hsa-miR-1305	107.164	81.0174	110.101
ORB_1008014	hsa-miR-622	MIMAT0003291	ACAGUCUGCUGAGGUUGGAGC	hsa-miR-622_mml-miR-622	88.2377	64.9627	80.5633
1068	hsa-miR-99a	MIMAT0000097	AACCCGUAGAUCCGAUCUUGUG	hsa-miR-99a_mmu-miR-99a_rno-miR-99a_mml-miR-99a	4998.47	5976.52	6783.2
2962	hsa-miR-888*	MIMAT0004917	GACUGACACCUCUUUGGGUGAA	hsa-miR-888*	57.7523	66.6412	78.3244
IGN_orb_0408130	hsa-miR-1236	MIMAT0005591	CCUCUUCCCCUUGUCUCUCCAG	hsa-miR-1236	84.7961	65.206	62.6154
ORB_0710003	hsa-miR-3197	MIMAT0015082	GGAGGCGCAGGCUCGGAAAGGCG	hsa-miR-3197	67.4813	72.3974	91.246
ORB_0510253	hsa-miR-3184	MIMAT0015064	UGAGGGGCCUCAGACCGAGCUUUU	hsa-miR-3184	133.937	129.598	99.0542
ORB_1008010	hsa-miR-454*	MIMAT0003884	ACCCUAUCAAUAUUGUCUCUGC	hsa-miR-454*	130.057	106.596	96.2257
3249	hsa-miR-939	MIMAT0004982	UGGGGAGCUGAGGCUCUGGGGGUG	hsa-miR-939_mml-miR-939	89.7121	66.3863	78.4066
IGN_orb_0408079	hsa-miR-1270	MIMAT0005924	CUGGAGAUAUGGAAGAGCUGUGU	hsa-miR-1270	88.8808	83.1357	65.8508
ORB_1210598	hsa-miR-3615	MIMAT0017994	UCUCUCGGCUCCUCGCGGCUC	hsa-miR-3615	111.484	94.4806	127.504
3216	hsa-miR-423-5p	MIMAT0004748	UGAGGGGCAGAGAGCGAGACUUU	hsa-miR-423-5p_mmu-miR-423-5p_mml-miR-423-5p	2218.88	2425.57	2993.64
ORB_0510306	hsa-miR-3180-5p	MIMAT0015057	CUUCCAGACGCUCCGCCCCACGUCG	hsa-miR-3180-5p	75.729	82.7932	102.163
IGN_orb_0408066	hsa-miR-1260	MIMAT0005911	AUCCCACCUCUGCCACCA	hsa-miR-1260	3647.52	2703.95	3206.53
3102	hsa-miR-145*	MIMAT0004601	GGAUUCCUGGAAAUACUGUUCU	hsa-miR-145*	57.7204	68.6745	77.6735
1943	hsa-miR-425*	MIMAT0001343	AUCGGGAAUGUCGUGUCCGCCC	hsa-miR-425*_mmu-miR-425*	282.912	210.62	213.409
ORB_0510241	hsa-miR-3175	MIMAT0015052	CGGGGAGAGAACGCAGUGACGU	hsa-miR-3175	6146.28	7181.44	8254.03
ORB_0510318	hsa-miR-548t	MIMAT0015009	CAAAAGUGAUCGUGGUUUUUG	hsa-miR-548t	58.2304	64.7339	78.0967
1988	hsa-miR-548b-3p	MIMAT0003254	CAAGAACCUCAGUUGCUUUUGU	hsa-miR-548b-3p	114.738	111.274	85.6011
2950	hsa-miR-132*	MIMAT0004594	ACCGUGGCUUUCGAUUGUUACU	hsa-miR-132*_rno-miR-132*	96.508	76.5137	102.524
3197	hsa-miR-342-3p	MIMAT0000753	UCUCACACAGAAAUCGCACCCGU	hsa-miR-342-3p_mmu-miR-342-3p_rno-miR-342-3p_mml-miR-342-3p	2532	3035.54	2265.48
ORB_0409017	hsa-miR-103-2*	MIMAT0009196	AGCUUCUUUACAGUGCUGCCUUG	hsa-miR-103-2*_mmu-miR-103-2*	311.492	302.965	232.571
2996	hsa-miR-27a*	MIMAT0004501	AGGGCUUAGCUGCUUGUGAGCA	hsa-miR-27a*_mmu-miR-27a*_rno-miR-27a*	56.6089	71.5617	75.8044
3039	hsa-miR-93	MIMAT0000093	CAAAGUGCUGUUCGUGCAGGUAG	hsa-miR-93_mmu-miR-93_rno-miR-93	17816.8	21542.3	16106.6
1755	hsa-miR-451	MIMAT0001631	AAACCGUUACCAUUACUGAGUU	hsa-miR-451_mmu-miR-451_rno-miR-451_mml-miR-451	80.4481	103.275	107.5
ORB_0510290	hsa-miR-4271	MIMAT0016901	GGGGGAAGAAAAGGUGGGG	hsa-miR-4271	2008.66	2041.42	2683.67
3201	hsa-miR-942	MIMAT0004985	UCUUCUCUGUUUUGGCCAUGUG	hsa-miR-942	60.6729	63.7759	81.0575
ORB_0510362	hsa-miR-2861	MIMAT0013802	GGGGCCUGGCGGUGGGCGG	hsa-miR-2861	23921.3	27717.3	20759.2
ORB_0510233	hsa-miR-3188	MIMAT0015070	AGAGGCUUUGUGCGGAUACGGGG	hsa-miR-3188	147.798	137.443	110.792
IGN_orb_0408109_3	hsa-miR-720	MIMAT0005954	UCUCGCUGGGGCCUCCA	hsa-miR-720	19511.4	15315.8	14640.2
2928	hsa-miR-519e	MIMAT0002829	AAGUGCCUCCUUUUAGAGUGUU	hsa-miR-519e	69.522	70.2887	92.6541
3041	hsa-miR-7-2*	MIMAT0004554	CAACAAAUCCCAGUCUACCUAA	hsa-miR-7-2*	85.2476	113.582	112.435
IGN_orb_0408014	hsa-miR-1181	MIMAT0005826	CCGUCGCCGCCACCCGAGCCG	hsa-miR-1181	467.116	355.208	350.659
1312	hsa-miR-15a	MIMAT0000068	UAGCAGCACAUAAUGGUUUGUG	hsa-miR-15a_mmu-miR-15a_mml-miR-15a	19415.7	17551.3	14585.3
IGN_orb_0408003	hsa-miR-320c	MIMAT0005793	AAAAGCUGGGUUGAGAGGGU	hsa-miR-320c	6728.5	6509.93	8657.85
IGN_orb_0408076	hsa-miR-1267	MIMAT0005921	CCUGUUGAAGUGUAAUCCCCA	hsa-miR-1267	60.94	63.4	81.0462
1850	hsa-miR-18a*	MIMAT0002891	ACUGCCCUAAGUGCUCCUUCUGG	hsa-miR-18a*_mmu-miR-18a*	2880.92	3412.56	2566.94
IGN_orb_0408056	hsa-miR-1249	MIMAT0005901	ACGCCCUUCCCCCCCUUCUUCA	hsa-miR-1249_mmu-miR-1249_rno-miR-1249	187.546	176.051	233.483
ORB_0409013	hsa-miR-2053	MIMAT0009978	GUGUUAAUUAAACCUCUAUUUAC	hsa-miR-2053	96.6848	92.6432	122.801
IGN_orb_0408038	hsa-miR-1293	MIMAT0005883	UGGGUGGUCUGGAGAUUUGUGC	hsa-miR-1293	99.5701	88.7212	117.518
2237	hsa-miR-146b-5p	MIMAT0002809	UGAGAACUGAAUUCCAUAGGCU	hsa-miR-146b-5p_mmu-miR-146b_mml-miR-146b-5p	102.743	84.7513	112.092
IGN_orb_0408001	hsa-miR-1264	MIMAT0005791	CAAGUCUUAUUUGAGCACCUGUU	hsa-miR-1264	164.228	144.936	124.176
ORB_0510170	hsa-miR-3154	MIMAT0015028	CAGAAGGGGAGUUGGGAGCAGA	hsa-miR-3154	81.3177	84.6742	107.342
3182	hsa-miR-188-3p	MIMAT0004613	CUCCCACAUGCAGGGUUUGCA	hsa-miR-188-3p_mmu-miR-188-3p	103.839	78.673	85.625
3076	hsa-let-7f-2*	MIMAT0004487	CUAUACAGUCUACUGUCUUUCC	hsa-let-7f-2*	83.1217	62.9946	69.0435
IGN_orb_0408120	hsa-miR-1225-3p	MIMAT0005573	UGAGCCCCUGUGCCGCCCCCAG	hsa-miR-1225-3p	130.219	99.089	122.278
ORB_1210389	hsa-miR-676	MIMAT0018204	CUGUCCUAAGGUUGUUGAGUU	hsa-miR-676	70.2963	64.5806	84.8261
ORB__0908001	hsa-miR-1468	MIMAT0006789	CUCCGUUUGCCUGUUUCGCUG	hsa-miR-1468	88.0221	69.1675	90.7998
3295	hsa-miR-30a*	MIMAT0000088	CUUUCAGUCGGAUGUUUGCAGC	hsa-miR-30a*_mmu-miR-30a*_rno-miR-30a*_mml-miR-30a-3p	88.3734	115.972	90.2261
2245	hsa-let-7i	MIMAT0000415	UGAGGUAGUAGUUUGUGCUGUU	hsa-let-7i_mmu-let-7i_rno-let-7i_mml-let-7i	9143.14	10301.9	7855.84
3029	hsa-miR-517a	MIMAT0002852	AUCGUGCAUCCCUUUAGAGUGU	hsa-miR-517a	74.2406	58.573	76.7161
IGN_orb_0408133	hsa-miR-513b	MIMAT0005788	UUCACAAGGAGGUGUCAUUUAU	hsa-miR-513b_mml-miR-513b	4180.51	4114.85	5386.63
3123	hsa-miR-582-3p	MIMAT0004797	UAACUGGUUGAACAACUGAACC	hsa-miR-582-3p_mml-miR-582-3p	246.733	279.372	322.847
2883	hsa-miR-618	MIMAT0003287	AAACUCUACUUGUCCUUCUGAGU	hsa-miR-618_mml-miR-618	106.644	86.9811	113.688
ORB_0510191	hsa-miR-3162	MIMAT0015036	UUAGGGAGUAGAAGGGUGGGGAG	hsa-miR-3162	476.238	592.701	622.182
1416	hsa-miR-194	MIMAT0000460	UGUAACAGCAACUCCAUGUGGA	hsa-miR-194_mmu-miR-194_rno-miR-194_mml-miR-194	420.758	482.056	549.625
3051	hsa-miR-589*	MIMAT0003256	UCAGAACAAAUGCCGGUUCCCAGA	hsa-miR-589*	93.802	103.455	79.2495
IGN_orb_0408037	hsa-miR-548k	MIMAT0005882	AAAAGUACUUGCGGAUUUUGCU	hsa-miR-548k	75.3544	71.4025	93.1883
1362	hsa-miR-148b	MIMAT0000759	UCAGUGCAUCACAGAACUUUGU	hsa-miR-148b_mmu-miR-148b_rno-miR-148b-3p_mml-miR-148b	1111.74	852.01	924.374
3181	hsa-miR-532-3p	MIMAT0004780	CCUCCCACACCCAAGGCUUGCA	hsa-miR-532-3p_mmu-miR-532-3p_rno-miR-532-3p_mml-miR-532-3p	732.802	710.083	926.198
ORB_1210145	hsa-miR-3622b-5p	MIMAT0018005	AGGCAUGGGAGGUCAGGUGA	hsa-miR-3622b-5p	360.34	286.969	373.577
ORB_1210062	hsa-miR-3937	MIMAT0018352	ACAGGCGGCUGUAGCAAUGGGGG	hsa-miR-3937	4153.02	4537.02	3486.07
3116	hsa-miR-124*	MIMAT0004591	CGUGUUCACAGCGGACCUUGAU	hsa-miR-124*_mmu-miR-124*_rno-miR-124*	389.881	417.66	506.498
2791	hsa-let-7g	MIMAT0000414	UGAGGUAGUAGUUUGUACAGUU	hsa-let-7g_mmu-let-7g_mml-let-7g	5644.55	5440.85	4345.52
ORB_1209002	hsa-miR-762	MIMAT0010313	GGGGCUGGGGCCGGGGCCGAGC	hsa-miR-762	2736.06	3552.9	3018.42
ORB_0510202	hsa-miR-3177	MIMAT0015054	UGCACGGCACUGGGGACACGU	hsa-miR-3177	227.871	175.611	192.253
3009	hsa-miR-130b	MIMAT0000691	CAGUGCAAUGAUGAAAGGGCAU	hsa-miR-130b_mmu-miR-130b_rno-miR-130b_mml-miR-130b	5842.28	6988.82	5391.01
IGN_orb_0408059	hsa-miR-1253	MIMAT0005904	AGAGAAGAAGAUCAGCCUGCA	hsa-miR-1253	86.1001	66.4939	84.6266
3074	hsa-let-7a*	MIMAT0004481	CUAUACAAUCUACUGUCUUUC	hsa-let-7a*	80.7324	66.3461	62.4626
ORB_1210129	hsa-miR-3648	MIMAT0018068	AGCCGCGGGGAUCGCCGAGGG	hsa-miR-3648	2775.99	2668.29	2148.56
3038	hsa-miR-424*	MIMAT0004749	CAAAACGUGAGGCGCUGCUAU	hsa-miR-424*	261.048	202.067	237.728
3223	hsa-miR-891a	MIMAT0004902	UGCAACGAACCUGAGCCACUGA	hsa-miR-891a	123.572	121.3	156.388
3236	hsa-miR-744	MIMAT0004945	UGCGGGGCUAGGGCUAACAGCA	hsa-miR-744_mmu-miR-744	1624.74	1333.77	1261.3
2138	hsa-miR-365	MIMAT0000710	UAAUGCCCCUAAAAAUCCUUAU	hsa-miR-365_mmu-miR-365_rno-miR-365_mml-miR-365	197.665	195.811	153.478
2970	hsa-miR-367*	MIMAT0004686	ACUGUUGCUAAUAUGCAACUCU	hsa-miR-367*	100.479	115.026	89.3482
2516	hsa-miR-320a	MIMAT0000510	AAAAGCUGGGUUGAGAGGGCGA	hsa-miR-320a_mmu-miR-320_rno-miR-320_mml-miR-320	7076.68	7373.02	9100.52
1380	hsa-miR-126	MIMAT0000445	UCGUACCGUGAGUAAUAAUGCG	hsa-miR-126_mmu-miR-126-3p_rno-miR-126_mml-miR-126	76.436	73.7198	94.4664
3141	hsa-miR-138-1*	MIMAT0004607	GCUACUUCACAACACCAGGGCC	hsa-miR-138-1*	86.8875	74.5876	95.5349
2998	hsa-miR-625	MIMAT0003294	AGGGGGAAAGUUCUAUAGUCC	hsa-miR-625	831.6	798.922	650.337
1251	hsa-miR-30d	MIMAT0000245	UGUAAACAUCCCCGACUGGAAG	hsa-miR-30d_mmu-miR-30d_rno-miR-30d_mml-miR-30d	10989.4	13975.6	14038.2
1822	hsa-miR-363	MIMAT0000707	AAUUGCACGGUAUCCAUCUGUA	hsa-miR-363_mmu-miR-363-3p_mml-miR-363	229.803	269.247	210.929
ORB_1210564	hsa-miR-3620	MIMAT0018001	UCACCCUGCAUCCCGCACCCAG	hsa-miR-3620	396.135	310.382	361.958
1313	hsa-miR-15b	MIMAT0000417	UAGCAGCACAUCAUGGUUUACA	hsa-miR-15b_mmu-miR-15b_rno-miR-15b_mml-miR-15b	14895.5	18975.2	16862.5
1022	hsa-miR-22	MIMAT0000077	AAGCUGCCAGUUGAAGAACUGU	hsa-miR-22_mmu-miR-22_rno-miR-22_mml-miR-22	1802.6	2291.15	1949.47
1033	hsa-let-7f	MIMAT0000067	UGAGGUAGUAGAUUGUAUAGUU	hsa-let-7f_mmu-let-7f_rno-let-7f_mml-let-7f	5629.85	7153.25	6970.61
3256	hsa-miR-29b-2*	MIMAT0004515	CUGGUUUCACAUGGUGGCUUAG	hsa-miR-29b-2*_rno-miR-29b-2*	111.289	87.5956	96.2199
IGN_orb_0408030	hsa-miR-548j	MIMAT0005875	AAAAGUAAUUGCGGUCUUUGGU	hsa-miR-548j	92.2632	72.6657	81.7938
IGN_orb_0408051	hsa-miR-1244	MIMAT0005896	AAGUAGUUGGUUUGUAUGAGAUGGUU	hsa-miR-1244	141.777	143.204	179.938
3044	hsa-miR-195*	MIMAT0004615	CCAAUAUUGGCUGUGCUGCUCC	hsa-miR-195*_mmu-miR-195*	97.0422	76.4704	81.8398
ORB_1210335	hsa-miR-3621	MIMAT0018002	CGCGGGUCGGGGUCUGCAGG	hsa-miR-3621	16459.4	13679.6	17359.3
3185	hsa-miR-642a	MIMAT0003312	GUCCCUCUCCAAAUGUGUCUUG	hsa-miR-642a_mml-miR-642	144.339	113.761	123.503
3070	hsa-miR-223*	MIMAT0004570	CGUGUAUUUGACAAGCUGAGUU	hsa-miR-223*	69.5242	64.5645	54.8023
ORB_1210458	hsa-miR-3655	MIMAT0018075	GCUUGUCGCUGCGGUGUUGCU	hsa-miR-3655	94.273	79.987	101.452
3229	hsa-miR-18b*	MIMAT0004751	UGCCCUAAAUGCCCCUUCUGGC	hsa-miR-18b*	86.6507	68.3829	77.4792
3190	hsa-miR-542-5p	MIMAT0003340	UCGGGGAUCAUCAUGUCACGAGA	hsa-miR-542-5p_mml-miR-542-5p	115.712	104.352	132.147
2208	hsa-miR-378*	MIMAT0000731	CUCCUGACUCCAGGUCCUGUGU	hsa-miR-378*_mmu-miR-378*_rno-miR-378*	312.979	340.523	268.928
3037	hsa-miR-514	MIMAT0002883	AUUGACACUUCUGUGAGUAGA	hsa-miR-514_mml-miR-514	1912.16	2020.94	2420.85
2892	hsa-miR-519a	MIMAT0002869	AAAGUGCAUCCUUUUAGAGUGU	hsa-miR-519a	78.3072	68.4064	61.9506
ORB_1008006	hsa-miR-221	MIMAT0000278	AGCUACAUUGUCUGCUGGGUUUC	hsa-miR-221_mmu-miR-221_rno-miR-221_mml-miR-221	97.0388	84.3134	106.541
3011	hsa-miR-550a	MIMAT0004800	AGUGCCUGAGGGAGUAAGAGCCC	hsa-miR-550a_mml-miR-550	133.694	147.194	168.721
ORB__0908002	hsa-miR-675*	MIMAT0006790	CUGUAUGCCCUCACCGCUCA	hsa-miR-675*	75.9843	65.155	60.2349
2967	hsa-miR-422a	MIMAT0001339	ACUGGACUUAGGGUCAGAAGGC	hsa-miR-422a	109.609	138.058	127.208
2281	hsa-miR-30c	MIMAT0000244	UGUAAACAUCCUACACUCUCAGC	hsa-miR-30c_mmu-miR-30c_rno-miR-30c_mml-miR-30c	1563.19	1530.56	1926.01
2915	hsa-miR-193b	MIMAT0002819	AACUGGCCCUCAAAGUCCCGCU	hsa-miR-193b_mml-miR-193b	2395.99	3014.64	2524.07
IGN_orb_0408129	hsa-miR-1234	MIMAT0005589	UCGGCCUGACCACCCACCCCAC	hsa-miR-1234_mml-miR-1234	143.819	149.293	118.681
ORB_1008002	hsa-miR-125b	MIMAT0000423	UCCCUGAGACCCUAACUUGUGA	hsa-miR-125b_mmu-miR-125b-5p_rno-miR-125b-5p_mml-miR-125b	7872.14	8570.85	9901.33
ORB_0510059	hsa-miR-4289	MIMAT0016920	GCAUUGUGCAGGGCUAUCA	hsa-miR-4289	975.788	978.253	778.405
ORB_0510035	hsa-miR-4296	MIMAT0016845	AUGUGGGCUCAGGCUCA	hsa-miR-4296	80.0817	91.2882	100.623
2939	hsa-miR-33a*	MIMAT0004506	CAAUGUUUCCACAGUGCAUCAC	hsa-miR-33a*_mmu-miR-33*	105.623	122.278	132.667
ORB_0510304	hsa-miR-4324	MIMAT0016876	CCCUGAGACCCUAACCUUAA	hsa-miR-4324	234.587	251.147	294.096
3159	hsa-miR-135a	MIMAT0000428	UAUGGCUUUUUAUUCCUAUGUGA	hsa-miR-135a_mmu-miR-135a_rno-miR-135a_mml-miR-135a	70.6039	73.8811	88.4582
3083	hsa-miR-17*	MIMAT0000071	ACUGCAGUGAAGGCACUUGUAG	hsa-miR-17*	3641.62	3084.89	3864.82
1393	hsa-miR-326	MIMAT0000756	CCUCUGGGCCCUUCCUCCAG	hsa-miR-326	82.1042	87.2803	102.844
2209	hsa-miR-486-5p	MIMAT0002177	UCCUGUACUGAGCUGCCCCGAG	hsa-miR-486-5p_mmu-miR-486;mmu-miR-3107_mml-miR-486-5p	97.7962	102.983	122.495
1457	hsa-miR-182*	MIMAT0000260	UGGUUCUAGACUUGCCAACUA	hsa-miR-182*	110.312	119.575	95.489
ORB_1210200	hsa-miR-374c	MIMAT0018443	AUAAUACAACCUGCUAAGUGCU	hsa-miR-374c	138.743	151.934	121.557
2993	hsa-miR-92b*	MIMAT0004792	AGGGACGGGACGCGGUGCAGUG	hsa-miR-92b*	419.949	388.493	336.119
IGN_orb_0408117_3	hsa-miR-1224-5p	MIMAT0005458	GUGAGGACUCGGGAGGUGG	hsa-miR-1224-5p_mml-miR-1224	2177.07	1892.14	2363.75
1458	hsa-miR-299-5p	MIMAT0002890	UGGUUUACCGUCCCACAUACAU	hsa-miR-299-5p_mmu-miR-299*_rno-miR-299_mml-miR-299-5p	95.0444	76.089	94.9555
2841	hsa-miR-766	MIMAT0003888	ACUCCAGCCCCACAGCCUCAGC	hsa-miR-766	486.237	402.652	502.933
ORB__0908013	hsa-miR-1910	MIMAT0007884	CCAGUCCUGUGCCUGCCGCCU	hsa-miR-1910	80.3781	66.7505	83.3506
IGN_orb_0408094	hsa-miR-1281	MIMAT0005939	UCGCCUCCUCCUCUCCC	hsa-miR-1281	159.304	127.926	159.502
ORB_0510178	hsa-miR-3138	MIMAT0015006	UGUGGACAGUGAGGUAGAGGGAGU	hsa-miR-3138	87.0762	75.7304	94.3761
ORB_1008007	hsa-miR-32	MIMAT0000090	UAUUGCACAUUACUAAGUUGCA	hsa-miR-32_mmu-miR-32_rno-miR-32	81.7475	65.6276	73.5147
1139	hsa-miR-25	MIMAT0000081	CAUUGCACUUGUCUCGGUCUGA	hsa-miR-25_mmu-miR-25_rno-miR-25_mml-miR-25	11153.3	13469.4	10817.8
2988	hsa-miR-885-3p	MIMAT0004948	AGGCAGCGGGGUGUAGUGGAUA	hsa-miR-885-3p_mml-miR-885-3p	294.169	256.366	236.301
2059	hsa-miR-29c*	MIMAT0004673	UGACCGAUUUCUCCUGGUGUUC	hsa-miR-29c*_mmu-miR-29c*_rno-miR-29c*	71.8706	63.3663	57.8601
2757	hsa-miR-128	MIMAT0000424	UCACAGUGAACCGGUCUCUUU	hsa-miR-128_mmu-miR-128_rno-miR-128_mml-miR-128b	2066.01	1865.55	1663.35
2733	hsa-miR-29a	MIMAT0000086	UAGCACCAUCUGAAAUCGGUUA	hsa-miR-29a_mmu-miR-29a_rno-miR-29a	2306.85	2491.25	2863.68
2560	hsa-miR-214	MIMAT0000271	ACAGCAGGCACAGACAGGCAGU	hsa-miR-214_mmu-miR-214	179.72	163.738	203.213
3233	hsa-miR-214*	MIMAT0004564	UGCCUGUCUACACUUGCUGUGC	hsa-miR-214*_mmu-miR-214*	76.4411	81.3776	94.69
3263	hsa-miR-346	MIMAT0000773	UGUCUGCCCGCAUGCCUGCCUCU	hsa-miR-346_mml-miR-346	108.77	90.5592	112.158
2958	hsa-miR-371-5p	MIMAT0004687	ACUCAAACUGUGGGGGCACU	hsa-miR-371-5p_mml-miR-371-5p	79.1044	97.8511	80.4622
IGN_orb_0408023	hsa-miR-1204	MIMAT0005868	UCGUGGCCUGGUCUCCAUUAU	hsa-miR-1204	76.5374	91.5267	94.5422
3065	hsa-miR-146a*	MIMAT0004608	CCUCUGAAAUUCAGUUCUUCAG	hsa-miR-146a*	66.4919	66.0418	81.541
2922	hsa-miR-28-5p	MIMAT0000085	AAGGAGCUCACAGUCUAUUGAG	hsa-miR-28-5p_mmu-miR-28_rno-miR-28_mml-miR-28	551.997	681.528	578.69
ORB_0510359	hsa-miR-378b	MIMAT0014999	ACUGGACUUGGAGGCAGAA	hsa-miR-378b	224.48	181.867	221.896
IGN_orb_0408044	hsa-miR-548l	MIMAT0005889	AAAAGUAUUUGCGGGUUUUGUC	hsa-miR-548l	70.4745	86.9471	82.1328
3050	hsa-miR-892a	MIMAT0004907	CACUGUGUCCUUUCUGCGUAG	hsa-miR-892a_mml-miR-892	70.8998	71.9577	87.3412
IGN_orb_0408105	hsa-miR-1306	MIMAT0005950	ACGUUGGCUCUGGUGGUG	hsa-miR-1306	127.89	148.875	157.484
2837	hsa-miR-450a	MIMAT0001545	UUUUGCGAUGUGUUCCUAAUAU	hsa-miR-450a_mmu-miR-450a_mml-miR-450a	84.2073	82.6938	101.82
3239	hsa-miR-7	MIMAT0000252	UGGAAGACUAGUGAUUUUGUUGU	hsa-miR-7_mmu-miR-7a_rno-miR-7a_mml-miR-7	2433.04	2460.87	1999.13
IGN_orb_0408047	hsa-miR-1304	MIMAT0005892	UUUGAGGCUACAGUGAGAUGUG	hsa-miR-1304	86.0436	105.853	98.5939
IGN_orb_0408062	hsa-miR-1256	MIMAT0005907	AGGCAUUGACUUCUCACUAGCU	hsa-miR-1256	68.8641	72.321	58.797
ORB_0510078	hsa-miR-4327	MIMAT0016889	GGCUUGCAUGGGGGACUGG	hsa-miR-4327	897.308	729.587	883.943
3042	hsa-miR-191	MIMAT0000440	CAACGGAAUCCCAAAAGCAGCUG	hsa-miR-191_mmu-miR-191_rno-miR-191_mml-miR-191	5272.53	6202.73	5044
2402	hsa-miR-502-3p	MIMAT0004775	AAUGCACCUGGGCAAGGAUUCA	hsa-miR-502-3p_mml-miR-502-3p	779.524	634.22	704.412
3156	hsa-miR-135a*	MIMAT0004595	UAUAGGGAUUGGAGCCGUGGCG	hsa-miR-135a*_mmu-miR-135a-1*	76.7795	70.7941	86.8425
1878	hsa-miR-138	MIMAT0000430	AGCUGGUGUUGUGAAUCAGGCCG	hsa-miR-138_mmu-miR-138_rno-miR-138_mml-miR-138	2254.09	2551.95	2081.45
ORB_1210290	hsa-miR-3651	MIMAT0018071	CAUAGCCCGGUCGCUGGUACAUGA	hsa-miR-3651	2497.48	3052.23	3061.13
IGN_orb_0408040	hsa-miR-1295	MIMAT0005885	UUAGGCCGCAGAUCUGGGUGA	hsa-miR-1295	69.5652	70.8355	85.2281
ORB_1210457	hsa-miR-3663-5p	MIMAT0018084	GCUGGUCUGCGUGGUGCUCGG	hsa-miR-3663-5p	272.137	312.839	255.476
3081	hsa-miR-760	MIMAT0004957	CGGCUCUGGGUCUGUGGGGA	hsa-miR-760_mmu-miR-760-3p_rno-miR-760-3p_mml-miR-760	66.2801	65.5898	80.2083
2324	hsa-miR-448	MIMAT0001532	UUGCAUAUGUAGGAUGUCCCAU	hsa-miR-448_mmu-miR-448-3p_mml-miR-448	76.7969	63.4948	77.629
IGN_orb_0408042	hsa-miR-1299	MIMAT0005887	UUCUGGAAUUCUGUGUGAGGGA	hsa-miR-1299	95.6832	86.2953	105.496
ORB__0908004	hsa-miR-1470	MIMAT0007348	GCCCUCCGCCCGUGCACCCCG	hsa-miR-1470	80.3313	75.9317	92.7887
1361	hsa-miR-148a	MIMAT0000243	UCAGUGCACUACAGAACUUUGU	hsa-miR-148a_mmu-miR-148a_mml-miR-148a	276.957	312.243	255.645
1141	hsa-miR-186	MIMAT0000456	CAAAGAAUUCUCCUUUUGGGCU	hsa-miR-186_mmu-miR-186_rno-miR-186_mml-miR-186	388.735	325.549	318.715
IGN_orb_0408031	hsa-miR-1285	MIMAT0005876	UCUGGGCAACAAAGUGAGACCU	hsa-miR-1285	275.956	336.171	298.171
IGN_orb_0408077_3	hsa-miR-1268	MIMAT0005922	CGGGCGUGGUGGUGGGGG	hsa-miR-1268	3758.33	3919.97	4578.28
3208	hsa-miR-183*	MIMAT0004560	GUGAAUUACCGAAGGGCCAUAA	hsa-miR-183*_mmu-miR-183*	375.523	391.177	321.346
ORB_0510351	hsa-miR-1260b	MIMAT0015041	AUCCCACCACUGCCACCAU	hsa-miR-1260b	62865.6	55706.6	67808.3
1054	hsa-miR-92a	MIMAT0000092	UAUUGCACUUGUCCCGGCCUGU	hsa-miR-92a_mml-miR-92a	62862.6	55701	67797.6
ORB_0510097	hsa-miR-4284	MIMAT0016915	GGGCUCACAUCACCCCAU	hsa-miR-4284	62870.1	55707.1	67804.2
ORB_1210123	hsa-miR-3665	MIMAT0018087	AGCAGGUGCGGGGCGGCG	hsa-miR-3665	62872.1	55713.4	67809.4
3119	hsa-miR-20a	MIMAT0000075	UAAAGUGCUUAUAGUGCAGGUAG	hsa-miR-20a_mmu-miR-20a_rno-miR-20a	62869.2	55712.5	67808.3
3266	hsa-miR-19b	MIMAT0000074	UGUGCAAAUCCAUGCAAAACUGA	hsa-miR-19b_mmu-miR-19b_rno-miR-19b_mml-miR-19b	62874.3	55712.5	67806.8
2995	hsa-miR-638	MIMAT0003308	AGGGAUCGCGGGCGGGUGGCGGCCU	hsa-miR-638	17700.4	21351.3	17547.8
ORB_0409005	hsa-miR-1973	MIMAT0009448	ACCGUGCAAAGGUAGCAUA	hsa-miR-1973	8292.03	9779.69	10086.8
ORB_0510353	hsa-miR-4263	MIMAT0016898	AUUCUAAGUGCCUUGGCC	hsa-miR-4263	68.2616	83.0275	68.3846
2342	hsa-miR-375	MIMAT0000728	UUUGUUCGUUCGGCUCGCGUGA	hsa-miR-375_mmu-miR-375_rno-miR-375_mml-miR-375	566.24	552.608	671.135
3064	hsa-miR-26a-2*	MIMAT0004681	CCUAUUCUUGAUUACUUGUUUC	hsa-miR-26a-2*	116.566	96.1728	112.265
2935	hsa-miR-362-5p	MIMAT0000705	AAUCCUUGGAACCUAGGUGUGAGU	hsa-miR-362-5p_mml-miR-362-5p	932.784	1128.97	1084.68
3067	hsa-miR-570	MIMAT0003235	CGAAAACAGCAAUUACCUUUGC	hsa-miR-570	73.7498	82.2692	67.9736
2332	hsa-miR-592	MIMAT0003260	UUGUGUCAAUAUGCGAUGAUGU	hsa-miR-592_mmu-miR-592_rno-miR-592_mml-miR-592	82.9778	68.5778	80.4061
2343	hsa-miR-507	MIMAT0002879	UUUUGCACCUUUUGGAGUGAA	hsa-miR-507_mml-miR-507	214.793	200.005	177.81
ORB_1210535	hsa-miR-3614-3p	MIMAT0017993	UAGCCUUCAGAUCUUGGUGUUUU	hsa-miR-3614-3p	79.0805	78.2844	94.5568
ORB_0510027	hsa-miR-544b	MIMAT0015004	ACCUGAGGUUGUGCAUUUCUAA	hsa-miR-544b	62.8481	68.1118	75.8594
IGN_orb_0408013	hsa-miR-1180	MIMAT0005825	UUUCCGGCUCGCGUGGGUGUGU	hsa-miR-1180	764.126	694.342	633.156
2881	hsa-miR-543	MIMAT0004954	AAACAUUCGCGGUGCACUUCUU	hsa-miR-543_mmu-miR-543_mml-miR-543	83.1959	68.977	79.4176
3063	hsa-miR-125a-5p	MIMAT0000443	UCCCUGAGACCCUUUAACCUGUGA	hsa-miR-125a-5p_mmu-miR-125a-5p_rno-miR-125a-5p_mml-miR-125a-5p	1052.07	1268.94	1161.64
ORB_1008004	hsa-miR-148b*	MIMAT0004699	AAGUUCUGUUAUACACUCAGGC	hsa-miR-148b*	74.7625	90.1167	74.9846
1310	hsa-miR-29c	MIMAT0000681	UAGCACCAUUUGAAAUCGGUUA	hsa-miR-29c_mmu-miR-29c_rno-miR-29c_mml-miR-29c	199.401	165.476	165.63
1995	hsa-miR-497	MIMAT0002820	CAGCAGCACACUGUGGUUUGU	hsa-miR-497_mml-miR-497	196.389	196.69	236.597
IGN_orb_0408008	hsa-miR-1185	MIMAT0005798	AGAGGAUACCCUUUGUAUGUU	hsa-miR-1185	86.078	76.4939	92.1245
3082	hsa-miR-106a*	MIMAT0004517	CUGCAAUGUAAGCACUUCUUAC	hsa-miR-106a*	162.51	135.021	147.648
ORB_0510256	hsa-miR-378c	MIMAT0016847	ACUGGACUUGGAGUCAGAAGAGUGG	hsa-miR-378c	2276.79	2427.3	2018.7
ORB_0510034	hsa-miR-500b	MIMAT0016925	AAUCCUUGCUACCUGGGU	hsa-miR-500b	194.443	172.852	207.753
2607	hsa-miR-22*	MIMAT0004495	AGUUCUUCAGUGGCAAGCUUUA	hsa-miR-22*_mmu-miR-22*_rno-miR-22*	86.3081	82.5466	99.1696
ORB_0510354	hsa-miR-4308	MIMAT0016861	UCCCUGGAGUUUCUUCUU	hsa-miR-4308	101.123	92.9056	111.528
2517	hsa-miR-106a	MIMAT0000103	AAAAGUGCUUACAGUGCAGGUAG	hsa-miR-106a	60695.8	55710.1	66858.7
ORB_1209003	hsa-miR-670	MIMAT0010357	GUCCCUGAGUGUAUGUGGUG	hsa-miR-670	69.9688	83.9037	75.9026
2947	hsa-miR-181a-2*	MIMAT0004558	ACCACUGACCGUUGACUGUACC	hsa-miR-181a-2*	102.698	122.76	117.578
1282	hsa-miR-106b	MIMAT0000680	UAAAGUGCUGACAGUGCAGAU	hsa-miR-106b_mmu-miR-106b_rno-miR-106b_mml-miR-106b	17328.6	15480.5	14503
2205	hsa-miR-615-3p	MIMAT0003283	UCCGAGCCUGGGUCUCCCUCUU	hsa-miR-615-3p_mmu-miR-615-3p_mml-miR-615-3p	88.0143	80.2154	73.774
3148	hsa-miR-411	MIMAT0003329	UAGUAGACCGUAUAGCGUACG	hsa-miR-411_mmu-miR-411_rno-miR-411_mml-miR-411	77.9293	71.9577	65.336
2287	hsa-miR-668	MIMAT0003881	UGUCACUCGGCUCGGCCCACUAC	hsa-miR-668_mmu-miR-668_rno-miR-668_mml-miR-668	75.2166	79.3633	89.5565
1115	hsa-miR-324-5p	MIMAT0000761	CGCAUCCCCUAGGGCAUUGGUGU	hsa-miR-324-5p_mmu-miR-324-5p_rno-miR-324-5p_mml-miR-324-5p	899.945	1070.94	994.823
1852	hsa-miR-193a-3p	MIMAT0000459	AACUGGCCUACAAAGUCCCAGU	hsa-miR-193a-3p_mmu-miR-193_rno-miR-193_mml-miR-193a-3p	145.565	125.904	149.636
1189	hsa-miR-297	MIMAT0004450	AUGUAUGUGUGCAUGUGCAUG	hsa-miR-297	100.984	104.144	120.019
ORB_1210678	hsa-miR-3689b;hsa-miR-3689a-5p	MIMAT0018180;MIMAT0018117	UGUGAUAUCAUGGUUCCUGGGA	hsa-miR-3689b;hsa-miR-3689a-5p	100.64	93.6002	84.7456
IGN_orb_0408072	hsa-miR-548m	MIMAT0005917	CAAAGGUAUUUGUGGUUUUUG	hsa-miR-548m	71.8313	77.5651	85.0634
1480	hsa-miR-374a	MIMAT0000727	UUAUAAUACAACCUGAUAAGUG	hsa-miR-374a_mml-miR-374a	170.056	198.52	167.73
2961	hsa-miR-130b*	MIMAT0004680	ACUCUUUCCCUGUUGCACUAC	hsa-miR-130b*	88.6083	104.755	104.568
3058	hsa-miR-16-2*	MIMAT0004518	CCAAUAUUACUGUGCUGCUUUA	hsa-miR-16-2*	167.595	152.47	141.839
1891	hsa-miR-663	MIMAT0003326	AGGCGGGGCGCCGCGGGACCGC	hsa-miR-663	3037.66	2601.26	2571.76
1122	hsa-miR-215	MIMAT0000272	AUGACCUAUGAAUUGACAGAC	hsa-miR-215_mml-miR-215	84.0229	99.2272	91.57
ORB_1210331	hsa-miR-3616-3p	MIMAT0017996	CGAGGGCAUUUCAUGAUGCAGGC	hsa-miR-3616-3p	81.2814	83.8677	71.1096
2921	hsa-miR-99b*	MIMAT0004678	CAAGCUCGUGUCUGUGGGUCCG	hsa-miR-99b*_mmu-miR-99b*_rno-miR-99b*	81.0492	95.5517	83.2963
2951	hsa-miR-619	MIMAT0003288	GACCUGGACAUGUUUGUGCCCAGU	hsa-miR-619	74.6652	71.9598	84.8177
3155	hsa-let-7e*	MIMAT0004485	CUAUACGGCCUCCUAGCUUUCC	hsa-let-7e*_mmu-let-7e*_rno-let-7e*	88.8605	79.1415	75.3945
3088	hsa-miR-491-3p	MIMAT0004765	CUUAUGCAAGAUUCCCUUCUAC	hsa-miR-491-3p_mmu-miR-491*_mml-miR-491-3p	71.1502	68.7692	81.0386
IGN_orb_0408095	hsa-miR-1282	MIMAT0005940	UCGUUUGCCUUUUUCUGCUU	hsa-miR-1282	123.904	140.335	145.995
1498	hsa-miR-133b	MIMAT0000770	UUUGGUCCCCUUCAACCAGCUA	hsa-miR-133b_mmu-miR-133b_rno-miR-133b_mml-miR-133b	95.0532	81.4041	95.8544
1482	hsa-miR-95	MIMAT0000094	UUCAACGGGUAUUUAUUGAGCA	hsa-miR-95_mml-miR-95	75.0079	65.4587	63.7612
1311	hsa-miR-195	MIMAT0000461	UAGCAGCACAGAAAUAUUGGC	hsa-miR-195_mmu-miR-195_rno-miR-195_mml-miR-195	358.803	410.82	420.529
2923	hsa-miR-708	MIMAT0004926	AAGGAGCUUACAAUCUAGCUGGG	hsa-miR-708_mmu-miR-708_rno-miR-708_mml-miR-708	3478.84	3972.32	3390.02
3145	hsa-miR-29b	MIMAT0000100	UAGCACCAUUUGAAAUCAGUGUU	hsa-miR-29b_mmu-miR-29b_rno-miR-29b_mml-miR-29b	935.454	851.418	799.287
ORB_0510018	hsa-miR-4258	MIMAT0016879	CCCCGCCACCGCCUUGG	hsa-miR-4258	524.139	530.15	613.123
3172	hsa-miR-483-3p	MIMAT0002173	UCACUCCUCUCCUCCCGUCUU	hsa-miR-483-3p	262.994	224.851	255.607
1183	hsa-miR-331-3p	MIMAT0000760	GCCCCUGGGCCUAUCCUAGAA	hsa-miR-331-3p_mmu-miR-331-3p_rno-miR-331_mml-miR-331-3p	1192.87	1140.57	1020.7
3300	hsa-miR-129-5p	MIMAT0000242	CUUUUUGCGGUCUGGGCUUGC	hsa-miR-129-5p_mmu-miR-129-5p_rno-miR-129_mml-miR-129;mml-miR-129-5p	160.521	137.496	137.628
1199	hsa-miR-151-3p	MIMAT0000757	CUAGACUGAAGCUCCUUGAGG	hsa-miR-151-3p_mml-miR-151-3p	1751.05	1628.01	1900.33
2196	hsa-miR-485-3p	MIMAT0002176	GUCAUACACGGCUCUCCUCUCU	hsa-miR-485-3p_mml-miR-485-3p	79.5507	76.4429	68.2391
2584	hsa-let-7d	MIMAT0000065	AGAGGUAGUAGGUUGCAUAGUU	hsa-let-7d_mmu-let-7d_rno-let-7d_mml-let-7d	3943.9	4431.29	4595.42
ORB_1209016	hsa-miR-711	MIMAT0012734	GGGACCCAGGGAGAGACGUAAG	hsa-miR-711_mml-miR-711	69.7814	78.9593	81.3032
2984	hsa-miR-103	MIMAT0000101	AGCAGCAUUGUACAGGGCUAUGA	hsa-miR-103_mmu-miR-103_rno-miR-103_mml-miR-103	27004.3	31418	27175.6
ORB_1210326	hsa-miR-3692*	MIMAT0018121	CCUGCUGGUCAGGAGUGGAUACUG	hsa-miR-3692*	106.401	91.5766	97.9975
1064	hsa-miR-100	MIMAT0000098	AACCCGUAGAUCCGAACUUGUG	hsa-miR-100_mmu-miR-100_rno-miR-100_mml-miR-100	711.334	826.024	779.872
2894	hsa-miR-20b	MIMAT0001413	CAAAGUGCUCAUAGUGCAGGUAG	hsa-miR-20b_mmu-miR-20b_rno-miR-20b-5p_mml-miR-20b	1855.91	1792.47	2081.18
ORB_0510146	hsa-miR-4274	MIMAT0016906	CAGCAGUCCCUCCCCCUG	hsa-miR-4274	131.21	133.116	152.254
ORB_0510150	hsa-miR-3186-5p	MIMAT0015067	CAGGCGUCUGUCUACGUGGCUU	hsa-miR-3186-5p	98.4692	84.921	97.5586
ORB_0510263	hsa-miR-4286	MIMAT0016916	ACCCCACUCCUGGUACC	hsa-miR-4286	17206.3	16042	14859.4
3270	hsa-miR-636	MIMAT0003306	UGUGCUUGCUCGUCCCGCCCGCA	hsa-miR-636	221.009	195.593	191.115
ORB__0908017	hsa-miR-1913	MIMAT0007888	UCUGCCCCCUCCGCUGCUGCCA	hsa-miR-1913	355.192	317.592	366.642
1106	hsa-miR-140-5p	MIMAT0000431	CAGUGGUUUUACCCUAUGGUAG	hsa-miR-140-5p_mmu-miR-140_rno-miR-140_mml-miR-140-5p	134.085	127.957	116.207
ORB_0510081	hsa-miR-3130-5p	MIMAT0014995	UACCCAGUCUCCGGUGCAGCC	hsa-miR-3130-5p	82.2715	71.3343	76.1272
1247	hsa-miR-34a	MIMAT0000255	UGGCAGUGUCUUAGCUGGUUGU	hsa-miR-34a_mmu-miR-34a_rno-miR-34a_mml-miR-34a	201.858	225.678	195.761
ORB_1008008	hsa-miR-339-5p	MIMAT0000764	UCCCUGUCCUCCAGGAGCUCACG	hsa-miR-339-5p_mmu-miR-339-5p_rno-miR-339-5p_mml-miR-339-5p	784.83	753.85	680.795
1851	hsa-miR-378	MIMAT0000732	ACUGGACUUGGAGUCAGAAGG	hsa-miR-378_mmu-miR-378_rno-miR-378_mml-miR-378	4289.68	4939.51	4678.4
3183	hsa-miR-361-3p	MIMAT0004682	UCCCCCAGGUGUGAUUCUGAUUU	hsa-miR-361-3p_mml-miR-361-3p	122.085	106.717	122.882
2903	hsa-miR-362-3p	MIMAT0004683	AACACACCUAUUCAAGGAUUCA	hsa-miR-362-3p_mml-miR-362-3p	627.447	679.415	717.687
ORB_0510288	hsa-miR-3182	MIMAT0015062	GCUUCUGUAGUGUAGUC	hsa-miR-3182	91.0914	92.089	104.099
1940	hsa-miR-502-5p	MIMAT0002873	AUCCUUGCUAUCUGGGUGCUA	hsa-miR-502-5p_mml-miR-502-5p	198.602	183.771	173.834
3136	hsa-miR-660	MIMAT0003338	UACCCAUUGCAUAUCGGAGUUG	hsa-miR-660_mml-miR-660	1841.06	1871.02	2101.32
2956	hsa-miR-28-3p	MIMAT0004502	CACUAGAUUGUGAGCUCCUGGA	hsa-miR-28-3p_rno-miR-28*	267.864	297.267	305.717
2340	hsa-miR-133a	MIMAT0000427	UUUGGUCCCCUUCAACCAGCUG	hsa-miR-133a_mmu-miR-133a_rno-miR-133a_mml-miR-133c	83.1668	82.0835	72.9628
ORB_1210534	hsa-miR-3943	MIMAT0018359	UAGCCCCCAGGCUUCACUUGGCG	hsa-miR-3943	88.9928	84.1482	95.8894
1957	hsa-miR-500a*	MIMAT0002871	AUGCACCUGGGCAAGGAUUCUG	hsa-miR-500a*	693.659	789.845	746.685
1842	hsa-miR-616*	MIMAT0003284	ACUCAAAACCCUUCAGUGACUU	hsa-miR-616*	73.5986	64.6396	71.1351
1323	hsa-let-7d*	MIMAT0004484	CUAUACGACCUGCUGCCUUUCU	hsa-let-7d*_mmu-let-7d*_rno-let-7d*	199.831	176.952	201.43
ORB_0510183	hsa-miR-4313	MIMAT0016865	AGCCCCCUGGCCCCAAACCC	hsa-miR-4313	119.237	135.673	124.836
ORB_1210701	hsa-miR-3944	MIMAT0018360	UUCGGGCUGGCCUGCUGCUCCGG	hsa-miR-3944	69.0486	71.3963	78.4093
3130	hsa-miR-500a	MIMAT0004773	UAAUCCUUGCUACCUGGGUGAGA	hsa-miR-500a_mml-miR-500	1009.4	1145.31	1038.07
IGN_orb_0408068	hsa-miR-1261	MIMAT0005913	AUGGAUAAGGCUUUGGCUU	hsa-miR-1261	73.8586	65.3353	65.1019
3296	hsa-miR-182	MIMAT0000259	UUUGGCAAUGGUAGAACUCACACU	hsa-miR-182	4333.52	4620.47	4076.13
3120	hsa-miR-605	MIMAT0003273	UAAAUCCCAUGGUGCCUUCUCCU	hsa-miR-605	70.049	64.2097	61.8809
2191	hsa-miR-484	MIMAT0002174	UCAGGCUCAGUCCCCUCCCGAU	hsa-miR-484_mmu-miR-484_rno-miR-484_mml-miR-484	3796.52	4251.99	3758.45
2123	hsa-miR-506	MIMAT0002878	UAAGGCACCCUUCUGAGUAGA	hsa-miR-506_mml-miR-506	2022.82	2214.27	2287.76
2969	hsa-miR-637	MIMAT0003307	ACUGGGGGCUUUCGGGCUCUGCGU	hsa-miR-637	166.89	164.71	147.757
2740	hsa-miR-16	MIMAT0000069	UAGCAGCACGUAAAUAUUGGCG	hsa-miR-16_mmu-miR-16_rno-miR-16_mml-miR-16	62873.9	55712	61503.2
IGN_orb_0408088	hsa-miR-1277	MIMAT0005933	UACGUAGAUAUAUAUGUAUUUU	hsa-miR-1277	104.868	100.151	92.9247
2936	hsa-miR-425	MIMAT0003393	AAUGACACGAUCACUCCCGUUGA	hsa-miR-425_mmu-miR-425_rno-miR-425_mml-miR-425	2447.09	2594.08	2298.9
2937	hsa-miR-501-3p	MIMAT0004774	AAUGCACCCGGGCAAGGAUUCU	hsa-miR-501-3p	557.775	586.441	629.249
3267	hsa-miR-19a	MIMAT0000073	UGUGCAAAUCUAUGCAAAACUGA	hsa-miR-19a_mmu-miR-19a_rno-miR-19a_mml-miR-19a	51230.9	55708.5	49495.2
3297	hsa-miR-96	MIMAT0000095	UUUGGCACUAGCACAUUUUUGCU	hsa-miR-96_mmu-miR-96_rno-miR-96	3098.6	3098.1	2755.08
1377	hsa-miR-127-3p	MIMAT0000446	UCGGAUCCGUCUGAGCUUGGCU	hsa-miR-127-3p_mmu-miR-127_rno-miR-127_mml-miR-127	72.8545	66.1343	74.2905
1037	hsa-miR-373	MIMAT0000726	GAAGUGCUUCGAUUUUGGGGUGU	hsa-miR-373_mml-miR-373	98.06	87.2946	95.5614
2927	hsa-miR-371-3p	MIMAT0000723	AAGUGCCGCCAUCUUUUGAGUGU	hsa-miR-371-3p	71.6609	64.4769	63.8119
ORB_1209012	hsa-miR-548q	MIMAT0011163	GCUGGUGCAAAAGUAAUGGCGG	hsa-miR-548q	281.63	276.228	251.461
1082_3	hsa-miR-324-3p	MIMAT0000762	ACUGCCCCAGGUGCUGCUGG	hsa-miR-324-3p_mmu-miR-324-3p_rno-miR-324-3p_mml-miR-324-3p	522.174	579.023	517.104
ORB_0510276	hsa-miR-4295	MIMAT0016844	CAGUGCAAUGUUUUCCUU	hsa-miR-4295	97.0159	93.7249	104.92
3128	hsa-miR-200c	MIMAT0000617	UAAUACUGCCGGGUAAUGAUGGA	hsa-miR-200c_mmu-miR-200c	89.1848	94.4176	99.8345
1098	hsa-miR-296-5p	MIMAT0000690	AGGGCCCCCCCUCAAUCCUGU	hsa-miR-296-5p_mmu-miR-296-5p_rno-miR-296*_mml-miR-296-5p	580.357	649.37	626.899
ORB_1210436	hsa-miR-3607-5p	MIMAT0017984	GCAUGUGAUGAAGCAAAUCAGU	hsa-miR-3607-5p	11042.3	12354.4	11440
ORB__0908009	hsa-miR-103-as	MIMAT0007402	UCAUAGCCCUGUACAAUGCUGCU	hsa-miR-103-as	121.764	128.421	135.678
ORB_1008012	hsa-miR-550a*	MIMAT0003257	UGUCUUACUCCCUCAGGCACAU	hsa-miR-550a*	777.971	866.17	788.36
1774	hsa-miR-520e	MIMAT0002825	AAAGUGCUUCCUUUUUGAGGG	hsa-miR-520e	75.021	72.9431	81.0871
2005	hsa-miR-130a	MIMAT0000425	CAGUGCAAUGUUAAAAGGGCAU	hsa-miR-130a_mmu-miR-130a_rno-miR-130a	24346.4	26625.1	27060.2
3036	hsa-miR-544	MIMAT0003164	AUUCUGCAUUUUUAGCAAGUUC	hsa-miR-544_mml-miR-544	99.2928	92.1675	102.431
ORB_0510102	hsa-miR-4312	MIMAT0016864	GGCCUUGUUCCUGUCCCCA	hsa-miR-4312	74.5362	75.2535	82.7178
2896	hsa-miR-17	MIMAT0000070	CAAAGUGCUUACAGUGCAGGUAG	hsa-miR-17_mmu-miR-17_rno-miR-17-5p	59398.8	54690.8	60680.1
1078	hsa-miR-373*	MIMAT0000725	ACUCAAAAUGGGGGCGCUUUCC	hsa-miR-373*	121.243	109.372	120.14
ORB_0409019	hsa-miR-224*	MIMAT0009198	AAAAUGGUGCCCUAGUGACUACA	hsa-miR-224*	76.3673	78.6952	71.1241
3135	hsa-miR-140-3p	MIMAT0004597	UACCACAGGGUAGAACCACGG	hsa-miR-140-3p_mmu-miR-140*_rno-miR-140*_mml-miR-140-3p	1230.63	1361.08	1345.83
2989	hsa-miR-940	MIMAT0004983	AAGGCAGGGCCCCCGCUCCCC	hsa-miR-940_mml-miR-940	238.555	239.936	217.653
ORB_1008003	hsa-miR-125b-2*	MIMAT0004603	UCACAAGUCAGGCUCUUGGGAC	hsa-miR-125b-2*	242.074	243.327	266.733
2282	hsa-miR-30e	MIMAT0000692	UGUAAACAUCCUUGACUGGAAG	hsa-miR-30e_mmu-miR-30e_rno-miR-30e_mml-miR-30e	2215.76	2357.27	2439.83
ORB_0409014	hsa-miR-2054	MIMAT0009979	CUGUAAUAUAAAUUUAAUUUAUU	hsa-miR-2054	156.08	169.846	171.124
2991	hsa-miR-15a*	MIMAT0004488	CAGGCCAUAUUGUGCUGCCUCA	hsa-miR-15a*	157.276	152.919	143.855
ORB_1210689	hsa-miR-3613-5p	MIMAT0017990	UGUUGUACUUUUUUUUUUGUUC	hsa-miR-3613-5p	71.7608	67.7583	65.7124
ORB_0510226	hsa-miR-3187	MIMAT0015069	UUGGCCAUGGGGCUGCGCGG	hsa-miR-3187	84.202	77.753	84.7372
ORB_0510032	hsa-miR-3178	MIMAT0015055	GGGGCGCGGCCGGAUCG	hsa-miR-3178	43291	40274.3	43866.3
1924	hsa-miR-374b	MIMAT0004955	AUAUAAUACAACCUGCUAAGUG	hsa-miR-374b_mmu-miR-374_rno-miR-374_mml-miR-374b	496.591	456.761	482.378
IGN_orb_0408092	hsa-miR-1279	MIMAT0005937	UCAUAUUGCUUCUUUCU	hsa-miR-1279	118.097	109.402	118.92
3157	hsa-miR-183	MIMAT0000261	UAUGGCACUGGUAGAAUUCACU	hsa-miR-183_mmu-miR-183_rno-miR-183	4031.69	4327.54	3987.26
3269	hsa-miR-147b	MIMAT0004928	GUGUGCGGAAAUGCUUCUGCUA	hsa-miR-147b_mmu-miR-147_rno-miR-147	89.6366	82.5971	88.017
1143	hsa-miR-218	MIMAT0000275	UUGUGCUUGAUCUAACCAUGU	hsa-miR-218_mmu-miR-218_rno-miR-218_mml-miR-218	172.435	187.005	175.861
IGN_orb_0408087	hsa-miR-302f	MIMAT0005932	UAAUUGCUUCCAUGUUU	hsa-miR-302f	96.3779	91.055	88.9244
ORB_1210112	hsa-miR-3647-3p	MIMAT0018067	AGAAAAUUUUUGUGUGUCUGAUC	hsa-miR-3647-3p	116.081	124.808	115.357
2280	hsa-miR-30b	MIMAT0000420	UGUAAACAUCCUACACUCAGCU	hsa-miR-30b_mmu-miR-30b_rno-miR-30b-5p	12937.8	13950.7	13973.9
2230	hsa-miR-494	MIMAT0002816	UGAAACAUACACGGGAAACCUC	hsa-miR-494_mmu-miR-494_mml-miR-494	96.0027	98.0236	103.657
3086	hsa-miR-374b*	MIMAT0004956	CUUAGCAGGUUGUAUUAUCAUU	hsa-miR-374b*	67.873	69.6437	73.2578
ORB_1008015	hsa-miR-629*	MIMAT0003298	GUUCUCCCAACGUAAGCCCAGC	hsa-miR-629*	312.809	321.287	337.245
3211	hsa-miR-345	MIMAT0000772	GCUGACUCCUAGUCCAGGGCUC	hsa-miR-345	636.287	650.398	603.475
1368	hsa-miR-205	MIMAT0000266	UCCUUCAUUCCACCGGAGUCUG	hsa-miR-205_mmu-miR-205_mml-miR-205	129.808	120.519	120.97
2949	hsa-miR-941	MIMAT0004984	CACCCGGCUGUGUGCACAUGUGC	hsa-miR-941	307.819	314.457	292.023
IGN_orb_0408101_3	hsa-miR-1280	MIMAT0005946	UCCCACCGCUGCCACCC	hsa-miR-1280	31690	32492.1	30203.3
1392	hsa-miR-149	MIMAT0000450	UCUGGCUCCGUGUCUUCACUCCC	hsa-miR-149_mmu-miR-149_mml-miR-149	158.957	147.937	152.178
3026	hsa-miR-188-5p	MIMAT0000457	CAUCCCUUGCAUGGUGGAGGG	hsa-miR-188-5p_mmu-miR-188-5p_rno-miR-188	358.581	339.471	334.678
3089	hsa-miR-551a	MIMAT0003214	GCGACCCACUCUUGGUUUCCA	hsa-miR-551a_mml-miR-551a	209.937	197.689	196.295
3100	hsa-miR-185	MIMAT0000455	UGGAGAGAAAGGCAGUUCCUGA	hsa-miR-185_mmu-miR-185_rno-miR-185_mml-miR-185	1230.87	1315.08	1284.68
1942	hsa-miR-501-5p	MIMAT0002872	AAUCCUUUGUCCCUGGGUGAGA	hsa-miR-501-5p_mml-miR-501	575.762	614.628	596.455
ORB_1210374	hsa-miR-3647-5p	MIMAT0018066	CUGAAGUGAUGAUUCACAUUCAU	hsa-miR-3647-5p	110.109	117.377	116.206
IGN_orb_0408123	hsa-miR-1227	MIMAT0005580	CGUGCCACCCUUUUCCCCAG	hsa-miR-1227	68.7198	64.6687	67.7308
3169	hsa-miR-26b	MIMAT0000083	UUCAAGUAAUUCAGGAUAGGU	hsa-miR-26b_mmu-miR-26b_rno-miR-26b_mml-miR-26b	1007.17	1017.16	957.709
IGN_orb_0408127	hsa-miR-1231	MIMAT0005586	GUGUCUGGGCGGACAGCUGC	hsa-miR-1231	939.314	884.898	906.844
3151	hsa-miR-454	MIMAT0003885	UAGUGCAAUAUUGCUUAUAGGGU	hsa-miR-454_mml-miR-454	426.427	441.595	452.337
ORB_1210397	hsa-miR-3679-3p	MIMAT0018105	CUUCCCCCCAGUAAUCUUCAUC	hsa-miR-3679-3p	113.289	115.619	120.135
ORB_0510295	hsa-miR-4278	MIMAT0016910	CUAGGGGGUUUGCCCUUG	hsa-miR-4278	70.6503	66.6309	69.344
2999	hsa-miR-342-5p	MIMAT0004694	AGGGGUGCUAUCUGUGAUUGA	hsa-miR-342-5p_mml-miR-342-5p	88.2571	85.185	83.8231
2910	hsa-miR-181c*	MIMAT0004559	AACCAUCGACCGUUGAGUGGAC	hsa-miR-181c*	76.4695	80.4582	79.9678
1101	hsa-miR-154	MIMAT0000452	UAGGUUAUCCGUGUUGCCUUCG	hsa-miR-154_mmu-miR-154_rno-miR-154_mml-miR-154	69.4831	66.6375	70.012
2117	hsa-miR-141	MIMAT0000432	UAACACUGUCUGGUAAAGAUGG	hsa-miR-141_mmu-miR-141_rno-miR-141	71.4657	71.7293	68.735
1179	hsa-miR-181a*	MIMAT0000270	ACCAUCGACCGUUGAUUGUACC	hsa-miR-181a*_mmu-miR-181a-1*_rno-miR-181a-1*_mml-miR-181a*	546.78	569.907	568.279
2232	hsa-miR-549	MIMAT0003333	UGACAACUAUGGAUGAGCUCU	hsa-miR-549	67.8777	67.8919	65.2984
3001	hsa-miR-296-3p	MIMAT0004679	GAGGGUUGGGUGGAGGCUCUCC	hsa-miR-296-3p_mmu-miR-296-3p_rno-miR-296_mml-miR-296-3p	536.718	518.351	538.031
ORB_0510122	hsa-miR-4265	MIMAT0016891	CUGUGGGCUCAGCUCUGGG	hsa-miR-4265	83.4916	81.1424	83.294
ORB__0908003	hsa-miR-1469	MIMAT0007347	CUCGGCGCGGGGCGCGGGCUCC	hsa-miR-1469	8806.52	8575.45	8740.26
3277	hsa-miR-361-5p	MIMAT0000703	UUAUCAGAAUCUCCAGGGGUAC	hsa-miR-361-5p_mmu-miR-361_rno-miR-361_mml-miR-361-5p	3988.16	3894.59	3887.97
1442	hsa-miR-24-1*	MIMAT0000079	UGCCUACUGAGCUGAUAUCAGU	hsa-miR-24-1*_mmu-miR-24-1*_rno-miR-24-1*_mml-miR-24*	118.383	121.119	119.3
ORB_0510012	hsa-miR-4290	MIMAT0016921	UGCCCUCCUUUCUUCCCUC	hsa-miR-4290	251.793	256.721	252.019
3167	hsa-miR-505	MIMAT0002876	CGUCAACACUUGCUGGUUUCCU	hsa-miR-505_mml-miR-505	255.493	256.221	251.62
2182	hsa-miR-92b	MIMAT0003218	UAUUGCACUCGUCCCGGCCUCC	hsa-miR-92b_mmu-miR-92b_rno-miR-92b_mml-miR-92b	2816.84	2848.01	2867.43
2914	hsa-miR-708*	MIMAT0004927	CAACUAGACUGUGAGCUUCUAG	hsa-miR-708*_mmu-miR-708*_rno-miR-708*	141.694	143.502	142.008
3018	hsa-miR-19a*	MIMAT0004490	AGUUUUGCAUAGUUGCACUACA	hsa-miR-19a*	92.311	93.3993	92.5531
2997	hsa-miR-185*	MIMAT0004611	AGGGGCUGGCUUUCCUCUGGUC	hsa-miR-185*	147.792	149.129	149.435

## Sheet: Supplementary Table 2
	Supplementary Material, Table S2
Supplementary Material, Table S2. Representation of experimentally observed or predicted mRNA targets of the 6 miRNAs.
ID	Symbol	Source	Confidence	Symbol
has-miR-125b-1*	miR-125b-1-3p (miRNAs w/seed CGGGUUA)	Ingenuity Expert Findings	Experimentally Observed	TNF
has-miR-125b-1*	miR-125b-1-3p (miRNAs w/seed CGGGUUA)	Ingenuity Expert Findings	Experimentally Observed	IL1B
has-miR-125b-1*	miR-125b-1-3p (miRNAs w/seed CGGGUUA)	Ingenuity Expert Findings	Experimentally Observed	IL13
has-miR-219-5p	miR-219a-5p (and other miRNAs w/seed GAUUGUC)	Ingenuity Expert Findings	Experimentally Observed	TNFRSF1B
has-miR-219-5p	miR-219a-5p (and other miRNAs w/seed GAUUGUC)	Ingenuity Expert Findings	Experimentally Observed	PLCG2
has-miR-219-5p	miR-219a-5p (and other miRNAs w/seed GAUUGUC)	TargetScan Human, miRecords	Experimentally Observed	ENPP6
has-miR-219-5p	miR-219a-5p (and other miRNAs w/seed GAUUGUC)	Ingenuity Expert Findings	Experimentally Observed	CD14
has-miR-219-5p	miR-219a-5p (and other miRNAs w/seed GAUUGUC)	Ingenuity Expert Findings	Experimentally Observed	ALOX5
has-miR-509-3p	miR-509-3p (miRNAs w/seed GAUUGGU)	TargetScan Human, miRecords	Experimentally Observed	NTRK3
has-miR-181c	miR-181a-5p (and other miRNAs w/seed ACAUUCA)	TarBase, miRecords	Experimentally Observed	TRA
has-miR-181c	miR-181a-5p (and other miRNAs w/seed ACAUUCA)	TargetScan Human, miRecords	Experimentally Observed	TIMP3
has-miR-181c	miR-181a-5p (and other miRNAs w/seed ACAUUCA)	TarBase, miRecords	Experimentally Observed	TCL1A
has-miR-181c	miR-181a-5p (and other miRNAs w/seed ACAUUCA)	TargetScan Human, miRecords	Experimentally Observed	NOTCH4
has-miR-181c	miR-181a-5p (and other miRNAs w/seed ACAUUCA)	TargetScan Human, miRecords	Experimentally Observed	NLK
has-miR-181c	miR-181a-5p (and other miRNAs w/seed ACAUUCA)	TargetScan Human, miRecords	Experimentally Observed	KRAS
has-miR-181c	miR-181a-5p (and other miRNAs w/seed ACAUUCA)	TarBase, miRecords	Experimentally Observed	GRIA2
has-miR-181c	miR-181a-5p (and other miRNAs w/seed ACAUUCA)	TargetScan Human, miRecords	Experimentally Observed	GATA6
has-miR-181c	miR-181a-5p (and other miRNAs w/seed ACAUUCA)	TargetScan Human, miRecords	Experimentally Observed	ESR1
has-miR-181c	miR-181a-5p (and other miRNAs w/seed ACAUUCA)	TargetScan Human, miRecords	Experimentally Observed	CDX2
has-miR-181c	miR-181a-5p (and other miRNAs w/seed ACAUUCA)	miRecords	Experimentally Observed	CDKN1B
has-miR-181c	miR-181a-5p (and other miRNAs w/seed ACAUUCA)	TarBase, TargetScan Human, miRecords	Experimentally Observed	CD69
has-miR-181c	miR-181a-5p (and other miRNAs w/seed ACAUUCA)	Ingenuity Expert Findings, TarBase, TargetScan Human, miRecords	Experimentally Observed	BCL2
has-miR-181c	miR-181a-5p (and other miRNAs w/seed ACAUUCA)	miRecords	Experimentally Observed	AICDA
has-miR-146a	miR-146a-5p ( and other miRNAs w/seed GAGAACU)	Ingenuity Expert Findings, TargetScan Human	Experimentally Observed	TRAF6
has-miR-146a	miR-146a-5p ( and other miRNAs w/seed GAGAACU)	Ingenuity Expert Findings	Experimentally Observed	TLR9
has-miR-146a	miR-146a-5p ( and other miRNAs w/seed GAGAACU)	Ingenuity Expert Findings	Experimentally Observed	TLR4
has-miR-146a	miR-146a-5p ( and other miRNAs w/seed GAGAACU)	Ingenuity Expert Findings	Experimentally Observed	TLR10
has-miR-146a	miR-146a-5p ( and other miRNAs w/seed GAGAACU)	Ingenuity Expert Findings	Experimentally Observed	TLR10
has-miR-146a	miR-146a-5p ( and other miRNAs w/seed GAGAACU)	miRecords	Experimentally Observed	STAT1
has-miR-146a	miR-146a-5p ( and other miRNAs w/seed GAGAACU)	Ingenuity Expert Findings	Experimentally Observed	PTGES2
has-miR-146a	miR-146a-5p ( and other miRNAs w/seed GAGAACU)	miRecords	Experimentally Observed	PLEKHA4
has-miR-146a	miR-146a-5p ( and other miRNAs w/seed GAGAACU)	miRecords	Experimentally Observed	PA2G4
has-miR-146a	miR-146a-5p ( and other miRNAs w/seed GAGAACU)	Ingenuity Expert Findings	Experimentally Observed	NOS2
has-miR-146a	miR-146a-5p ( and other miRNAs w/seed GAGAACU)	TargetScan Human, miRecords	Experimentally Observed	NFIX
has-miR-146a	miR-146a-5p ( and other miRNAs w/seed GAGAACU)	miRecords	Experimentally Observed	MR1
has-miR-146a	miR-146a-5p ( and other miRNAs w/seed GAGAACU)	TargetScan Human, miRecords	Experimentally Observed	MMP16
has-miR-146a	miR-146a-5p ( and other miRNAs w/seed GAGAACU)	miRecords	Experimentally Observed	LTB
has-miR-146a	miR-146a-5p ( and other miRNAs w/seed GAGAACU)	Ingenuity Expert Findings	Experimentally Observed	LBP
has-miR-146a	miR-146a-5p ( and other miRNAs w/seed GAGAACU)	miRecords	Experimentally Observed	IRAK2
has-miR-146a	miR-146a-5p ( and other miRNAs w/seed GAGAACU)	Ingenuity Expert Findings, TargetScan Human, miRecords	Experimentally Observed	IRAK1
has-miR-146a	miR-146a-5p ( and other miRNAs w/seed GAGAACU)	Ingenuity Expert Findings	Experimentally Observed	IL37
has-miR-146a	miR-146a-5p ( and other miRNAs w/seed GAGAACU)	Ingenuity Expert Findings	Experimentally Observed	IL36RN
has-miR-146a	miR-146a-5p ( and other miRNAs w/seed GAGAACU)	Ingenuity Expert Findings	Experimentally Observed	IL36G
has-miR-146a	miR-146a-5p ( and other miRNAs w/seed GAGAACU)	Ingenuity Expert Findings	Experimentally Observed	IL36B
has-miR-146a	miR-146a-5p ( and other miRNAs w/seed GAGAACU)	Ingenuity Expert Findings	Experimentally Observed	IL36A
has-miR-146a	miR-146a-5p ( and other miRNAs w/seed GAGAACU)	Ingenuity Expert Findings	Experimentally Observed	IL1RL2
has-miR-146a	miR-146a-5p ( and other miRNAs w/seed GAGAACU)	Ingenuity Expert Findings	Experimentally Observed	IL1RAPL2
has-miR-146a	miR-146a-5p ( and other miRNAs w/seed GAGAACU)	Ingenuity Expert Findings	Experimentally Observed	IL1RAP
has-miR-146a	miR-146a-5p ( and other miRNAs w/seed GAGAACU)	Ingenuity Expert Findings	Experimentally Observed	IL1R1
has-miR-146a	miR-146a-5p ( and other miRNAs w/seed GAGAACU)	Ingenuity Expert Findings	Experimentally Observed	IL1F10
has-miR-146a	miR-146a-5p ( and other miRNAs w/seed GAGAACU)	Ingenuity Expert Findings	Experimentally Observed	IL12RB2
has-miR-146a	miR-146a-5p ( and other miRNAs w/seed GAGAACU)	Ingenuity Expert Findings	Experimentally Observed	IL10
has-miR-146a	miR-146a-5p ( and other miRNAs w/seed GAGAACU)	Ingenuity Expert Findings	Experimentally Observed	IFNB1
has-miR-146a	miR-146a-5p ( and other miRNAs w/seed GAGAACU)	Ingenuity Expert Findings	Experimentally Observed	IFNA1/IFNA13
has-miR-146a	miR-146a-5p ( and other miRNAs w/seed GAGAACU)	miRecords	Experimentally Observed	FADD
has-miR-146a	miR-146a-5p ( and other miRNAs w/seed GAGAACU)	miRecords	Experimentally Observed	CXCR4
has-miR-146a	miR-146a-5p ( and other miRNAs w/seed GAGAACU)	Ingenuity Expert Findings	Experimentally Observed	CXCL8
has-miR-146a	miR-146a-5p ( and other miRNAs w/seed GAGAACU)	Ingenuity Expert Findings	Experimentally Observed	CRP
has-miR-146a	miR-146a-5p ( and other miRNAs w/seed GAGAACU)	miRecords	Experimentally Observed	COL13A1
has-miR-146a	miR-146a-5p ( and other miRNAs w/seed GAGAACU)	Ingenuity Expert Findings	Experimentally Observed	CHUK
has-miR-146a	miR-146a-5p ( and other miRNAs w/seed GAGAACU)	Ingenuity Expert Findings, TargetScan Human, miRecords	Experimentally Observed	CFH
has-miR-146a	miR-146a-5p ( and other miRNAs w/seed GAGAACU)	miRecords	Experimentally Observed	CDKN3
has-miR-146a	miR-146a-5p ( and other miRNAs w/seed GAGAACU)	Ingenuity Expert Findings	Experimentally Observed	CD40
has-miR-146a	miR-146a-5p ( and other miRNAs w/seed GAGAACU)	Ingenuity Expert Findings	Experimentally Observed	CD1D
has-miR-146a	miR-146a-5p ( and other miRNAs w/seed GAGAACU)	Ingenuity Expert Findings	Experimentally Observed	CCR3
has-miR-146a	miR-146a-5p ( and other miRNAs w/seed GAGAACU)	miRecords	Experimentally Observed	CCNA2
has-miR-146a	miR-146a-5p ( and other miRNAs w/seed GAGAACU)	miRecords	Experimentally Observed	CCL8
has-miR-146a	miR-146a-5p ( and other miRNAs w/seed GAGAACU)	Ingenuity Expert Findings	Experimentally Observed	CAMP
has-miR-146a	miR-146a-5p ( and other miRNAs w/seed GAGAACU)	Ingenuity Expert Findings	Experimentally Observed	C8A
has-miR-146a	miR-146a-5p ( and other miRNAs w/seed GAGAACU)	miRecords	Experimentally Observed	BRCA1
has-miR-204	miR-204-5p (and other miRNAs w/seed UCCCUUU)	TargetScan Human, miRecords	Experimentally Observed	SOX4
has-miR-204	miR-204-5p (and other miRNAs w/seed UCCCUUU)	TargetScan Human, miRecords	Experimentally Observed	SHC1
has-miR-204	miR-204-5p (and other miRNAs w/seed UCCCUUU)	miRecords	Experimentally Observed	MMP9
has-miR-204	miR-204-5p (and other miRNAs w/seed UCCCUUU)	miRecords	Experimentally Observed	MMP3
has-miR-204	miR-204-5p (and other miRNAs w/seed UCCCUUU)	miRecords	Experimentally Observed	ITGB4
has-miR-204	miR-204-5p (and other miRNAs w/seed UCCCUUU)	TargetScan Human, miRecords	Experimentally Observed	HMGA2
has-miR-204	miR-204-5p (and other miRNAs w/seed UCCCUUU)	miRecords	Experimentally Observed	EFNB1
has-miR-204	miR-204-5p (and other miRNAs w/seed UCCCUUU)	miRecords	Experimentally Observed	CDH11
has-miR-204	miR-204-5p (and other miRNAs w/seed UCCCUUU)	TargetScan Human, miRecords	Experimentally Observed	CDC25B
has-miR-204	miR-204-5p (and other miRNAs w/seed UCCCUUU)	miRecords	Experimentally Observed	BMP1
has-miR-204	miR-204-5p (and other miRNAs w/seed UCCCUUU)	TargetScan Human, miRecords	Experimentally Observed	ATP2B1
has-miR-204	miR-204-5p (and other miRNAs w/seed UCCCUUU)	miRecords	Experimentally Observed	ARPC1B

## Sheet: Supplementary Table 3
Supplementary Material,
Table S3: Biological functions and disease signatures predicted to be regulated by SPARC -overexpressed medulloblastoma cells
Biological Function/Disease Signature	p-Value	Molecules	# Molecules
Inflammatory Disease	9.72e-09	CFH,FGR,IL36A,IL37,LBP,mir-10,mir-146,mir-181,S100A12,SFTPD,SRC,STAT3,TLR10,TNF,TNFRSF1B	15
Inflammatory Response	2.75e-08	CDKN2A,DMBT1,FGR,IL1RAP,mir-146,resolvin D1,S100A12,SFTPD,SRC,STAT3,TNF,TNFRSF1B,TRIM14	13
Cellular Movement, Immune Cell Trafficking	8.23e-08	CFH,CTSC,DMBT1,FGR,IL37,LBP,mir-10,mir-146,resolvin D1,S100A12,SFTPD,SRC,STAT3,TNF,TNFRSF1B	15
Cellular Development, Cellular Growth and Proliferation	1.23e-07	CDKN2A,mir-10,mir-181,miR-181a-5p (and other miRNAs w/seed ACAUUCA),mir-204,SRC,STAT3,TNF	8
Cell Morphology, Hematological System Development and Function, Inflammatory Response	1.4e-07	CDKN2A,FGR,mir-10,SFTPD,TNF,TNFRSF1B	6
Cell-To-Cell Signaling and Interaction, Hematological System Development and Function, Immune Cell Trafficking, Inflammatory Response	2.65e-07	CFH,IL37,LBP,mir-10,mir-146,S100A12,SRC,STAT3,TNF,TNFRSF1B	10
Cell-To-Cell Signaling and Interaction	3.75e-07	CDKN2A,CFH,IL36A,IL36B,IL36G,IL36RN,IL37,LBP,mir-10,mir-146,S100A12,SRC,STAT3,TNF,TNFRSF1B	15
Cell Cycle	4.7e-07	CDKN2A,mir-10,SRC,STAT3,TNF	5
Inflammatory Response, Neurological Disease	4.72e-07	CFH,DMBT1,FGR,IL36RN,IL37,LBP,mir-10,mir-146,mir-181,miR-181a-5p (and other miRNAs w/seed ACAUUCA),resolvin D1,SFTPD,SRC,STAT3,TNF,TNFRSF1B	16
Cell-To-Cell Signaling and Interaction, Inflammatory Response	6.06e-07	FGR,IL1RAP,mir-146,resolvin D1,SFTPD,SRC,STAT3,TNF,TNFRSF1B	9
Hematological System Development and Function, Inflammatory Response, Tissue Morphology	9.24e-07	CFH,IL36A,IL36RN,mir-146,resolvin D1,SFTPD,SRC,STAT3,TNF,TNFRSF1B	10
Cellular Movement, Hematological System Development and Function, Immune Cell Trafficking, Inflammatory Response	1.53e-06	CFH,DMBT1,FGR,LBP,mir-10,resolvin D1,S100A12,SFTPD,STAT3,TNF,TNFRSF1B	11
Inflammatory Response, Respiratory Disease	2.28e-06	LBP,mir-10,mir-181,resolvin D1,SFTPD,SRC,STAT3,TNF,TNFRSF1B	9
Connective Tissue Disorders, Inflammatory Disease, Skeletal and Muscular Disorders	2.3e-06	CDKN2A,CTSC,FGR,LBP,mir-10,mir-146,miR-146a-5p (and other miRNAs w/seed GAGAACU),MMP16,NFIX,S100A12,SRC,STAT3,TNF,TNFRSF1B	14
Cell-To-Cell Signaling and Interaction, Hematological System Development and Function, Immune Cell Trafficking, Inflammatory Response	2.3e-06	LBP,mir-146,S100A12,STAT3,TNF	5
Inflammatory Response	2.36e-06	CFH,DMBT1,IL37,LBP,mir-10,mir-146,mir-181,miR-181a-5p (and other miRNAs w/seed ACAUUCA),resolvin D1,SFTPD,SRC,STAT3,TNF,TNFRSF1B	14
Cell Cycle	2.93e-06	CDKN2A,mir-10,mir-181,SRC,STAT3,TNF	6
Cellular Compromise	3.52e-06	DMBT1,FGR,LBP,SFTPD,TNF	5
Cancer, Organismal Injury and Abnormalities, Reproductive System Disease	3.66e-06	CDKN2A,CTSC,mir-10,mir-146,mir-181,miR-181a-5p (and other miRNAs w/seed ACAUUCA),STAT3	7
Cellular Development, Hematopoiesis	4.87e-06	IL36B,IL36G,SRC,STAT3,TNF,TNFRSF1B	6
Cell Death and Survival, Connective Tissue Disorders	4.94e-06	CDKN2A,mir-10,mir-146,miR-146a-5p (and other miRNAs w/seed GAGAACU),SRC,STAT3,TNF,TNFRSF1B	8
Cellular Movement, Hematological System Development and Function, Immune Cell Trafficking, Inflammatory Response	5.1e-06	CFH,FGR,LBP,resolvin D1,S100A12,STAT3,TNF,TNFRSF1B	8
Cancer, Organismal Injury and Abnormalities, Reproductive System Disease	5.23e-06	CDKN2A,CTSC,mir-10,mir-146,mir-181,miR-181a-5p (and other miRNAs w/seed ACAUUCA),STAT3,TNF	8
Cell Death and Survival	5.63e-06	CDKN2A,mir-10,mir-181,miR-181a-5p (and other miRNAs w/seed ACAUUCA),SRC,STAT3,TNF	7
Cancer, Organismal Injury and Abnormalities	5.73e-06	CDKN2A,CFH,DMBT1,FGR,IL1RAP,IL36A,IL36B,mir-10,mir-146,miR-146a-5p (and other miRNAs w/seed GAGAACU),mir-181,miR-181a-5p (and other miRNAs w/seed ACAUUCA),NFIX,SRC,STAT3,TNF	16
Hematological System Development and Function, Inflammatory Response, Tissue Morphology	6.8e-06	CFH,IL36A,IL36RN,SFTPD,STAT3,TNF,TNFRSF1B	7
Free Radical Scavenging	8.61e-06	CFH,FGR,mir-146,miR-146a-5p (and other miRNAs w/seed GAGAACU),mir-181,resolvin D1,SFTPD,SRC,STAT3,TNF	10
Inflammatory Response	8.83e-06	S100A12,SFTPD,STAT3,TNF	4
Lipid Metabolism, Small Molecule Biochemistry	9.19e-06	FGR,mir-146,mir-219,miR-219a-5p (and other miRNAs w/seed GAUUGUC),resolvin D1,STAT3,TNF	7
Hair and Skin Development and Function, Organ Morphology, Tissue Morphology	9.22e-06	IL36A,IL36RN	2
Cellular Movement	1.02e-05	CDKN2A,CFH,CTSC,DMBT1,FGR,IL37,LBP,mir-10,mir-146,mir-204,NFIX,resolvin D1,S100A12,SFTPD,SRC,STAT3,TNF,TNFRSF1B	18
Connective Tissue Disorders, Skeletal and Muscular Disorders, Tissue Morphology	1.24e-05	NFIX,TNF	2
Cancer, Hematological Disease, Organismal Injury and Abnormalities	1.26e-05	mir-10,mir-146,miR-146a-5p (and other miRNAs w/seed GAGAACU),mir-181,SRC,TNF	6
Cell-To-Cell Signaling and Interaction, Hematological System Development and Function, Immune Cell Trafficking, Inflammatory Response	1.39e-05	CFH,IL37,LBP,mir-10,mir-146,S100A12,STAT3,TNF	8
Cell Death and Survival, Connective Tissue Disorders	1.4e-05	CDKN2A,mir-10,mir-146,miR-146a-5p (and other miRNAs w/seed GAGAACU),STAT3,TNF,TNFRSF1B	7
Cellular Movement, Hematological System Development and Function, Immune Cell Trafficking, Inflammatory Response	1.41e-05	CFH,LBP,resolvin D1,STAT3,TNF,TNFRSF1B	6
Cancer, Organismal Injury and Abnormalities, Reproductive System Disease	1.54e-05	CDKN2A,mir-10,mir-146,mir-181,miR-181a-5p (and other miRNAs w/seed ACAUUCA),STAT3	6
Cancer, Hematological Disease, Immunological Disease, Organismal Injury and Abnormalities	1.73e-05	CDKN2A,CFH,DMBT1,FGR,IL1RAP,IL36A,mir-10,mir-181,miR-181a-5p (and other miRNAs w/seed ACAUUCA),NFIX,SRC,STAT3,TNF	13
Molecular Transport, Protein Trafficking	1.8e-05	FGR,S100A12,SRC,TNF	4
Cellular Development	1.82e-05	CDKN2A,IL1RAP,mir-146,miR-146a-5p (and other miRNAs w/seed GAGAACU),mir-219,NFIX,SRC,STAT3,TNF	9
Cellular Development	2.01e-05	IL36B,IL36G,mir-146,mir-204,miR-204-5p (and other miRNAs w/seed UCCCUUU),SRC,STAT3,TNF,TNFRSF1B	9
Dermatological Diseases and Conditions	2.02e-05	IL36RN,TNF	2
Connective Tissue Disorders, Inflammatory Disease, Skeletal and Muscular Disorders	2.08e-05	CDKN2A,CTSC,FGR,LBP,mir-146,MMP16,NFIX,S100A12,SRC,STAT3,TNF,TNFRSF1B	12
Inflammatory Disease, Organismal Injury and Abnormalities, Respiratory Disease	2.19e-05	mir-10,mir-181,SFTPD,SRC,TNF,TNFRSF1B	6
Cancer, Endocrine System Disorders, Gastrointestinal Disease, Organismal Injury and Abnormalities	2.32e-05	CDKN2A,mir-10,mir-146,miR-146a-5p (and other miRNAs w/seed GAGAACU),SRC,STAT3	6
Inflammatory Response	2.32e-05	CFH,LBP,mir-10,mir-146,mir-181,resolvin D1,SFTPD,SRC,STAT3,TNF,TNFRSF1B	11
Tissue Morphology	2.46e-05	CDKN2A,IL36A,IL36RN,SFTPD,STAT3,TNF	6
Cell Cycle	2.46e-05	CDKN2A,SRC,TNF	3
Gastrointestinal Disease, Hepatic System Disease, Liver Damage, Organismal Injury and Abnormalities	2.69e-05	CFH,FGR,LBP,mir-10,STAT3,TNF,TNFRSF1B	7
Cellular Development	2.72e-05	IL36B,IL36G,mir-146,SRC,STAT3,TNF,TNFRSF1B	7
Cell-To-Cell Signaling and Interaction, Hematological System Development and Function, Immune Cell Trafficking	3.05e-05	FGR,LBP,SFTPD,TNF	4
Cancer, Neurological Disease, Organismal Injury and Abnormalities	3.43e-05	CDKN2A,DMBT1,mir-10,mir-181,miR-181a-5p (and other miRNAs w/seed ACAUUCA),SRC,STAT3	7
Dermatological Diseases and Conditions	3.99e-05	IL36A,IL36B,IL36G,IL36RN,mir-10,mir-146,miR-146a-5p (and other miRNAs w/seed GAGAACU),S100A12,TNF	9
Cellular Development, Hematopoiesis	4.06e-05	IL36B,IL36G,SRC,TNF,TNFRSF1B	5
Hematological System Development and Function, Tissue Morphology	4.07e-05	CDKN2A,CFH,IL36A,IL36RN,mir-146,mir-181,resolvin D1,SFTPD,SRC,STAT3,TNF,TNFRSF1B	12
Hematological System Development and Function, Inflammatory Response, Tissue Morphology	4.3e-05	IL36A,resolvin D1,SFTPD,SRC,STAT3,TNF	6
Gastrointestinal Disease, Inflammatory Response	4.4e-05	CFH,DMBT1,IL37,LBP,STAT3,TNF,TNFRSF1B	7
Cancer, Cell Death and Survival, Organismal Injury and Abnormalities, Tumor Morphology	4.45e-05	TNF,TNFRSF1B	2
Organ Morphology, Tissue Morphology	4.59e-05	IL36A,IL36RN,STAT3	3
Cell Morphology, Hematological System Development and Function, Inflammatory Response	5.09e-05	FGR,SFTPD,TNF,TNFRSF1B	4
Cellular Development, Cellular Growth and Proliferation, Skeletal and Muscular System Development and Function	5.22e-05	mir-10,SRC,STAT3,TNF	4
Cell Death and Survival	5.28e-05	CDKN2A,FGR,mir-10,mir-146,mir-181,miR-181a-5p (and other miRNAs w/seed ACAUUCA),SFTPD,SRC,STAT3,TNF,TNFRSF1B	11
Cancer, Organismal Injury and Abnormalities, Respiratory Disease	5.55e-05	CDKN2A,SRC,STAT3	3
Cell-To-Cell Signaling and Interaction, Hematological System Development and Function, Hematopoiesis	5.71e-05	DMBT1,SFTPD,TNF	3
Cellular Assembly and Organization, Embryonic Development, Organ Development, Organismal Development, Respiratory Disease, Respiratory System Development and Function, Tissue Development	5.84e-05	TNF,TNFRSF1B	2
Cardiovascular Disease, Inflammatory Disease, Neurological Disease	5.84e-05	TNF,TNFRSF1B	2
Cell Death and Survival	6.43e-05	CFH,mir-181,SRC,STAT3,TNF,TNFRSF1B	6
Cell-To-Cell Signaling and Interaction, Inflammatory Response	6.57e-05	FGR,mir-10,resolvin D1,SFTPD,STAT3,TNF	6
Cell-To-Cell Signaling and Interaction, Cellular Function and Maintenance, Inflammatory Response	6.59e-05	FGR,resolvin D1,SFTPD,SRC,TNF	5
Cell Morphology, Hematological System Development and Function, Inflammatory Response	6.6e-05	CDKN2A,SFTPD	2
Cellular Development, Cellular Growth and Proliferation, Hematological System Development and Function	6.97e-05	mir-146,miR-146a-5p (and other miRNAs w/seed GAGAACU),SRC,STAT3,TNF,TNFRSF1B	6
Organismal Injury and Abnormalities, Renal Dysfunction, Renal and Urological Disease	7.27e-05	SRC,TNF,TNFRSF1B	3
Cancer, Cell-To-Cell Signaling and Interaction, Organismal Injury and Abnormalities, Tumor Morphology	7.41e-05	mir-181,TNF	2
Cellular Compromise, Gastrointestinal Disease, Hepatic System Disease, Liver Damage, Organismal Injury and Abnormalities	7.46e-05	STAT3,TNF,TNFRSF1B	3
Inflammatory Response, Respiratory Disease	7.49e-05	LBP,mir-10,mir-181,SRC,TNF	5
Cellular Development, Hematopoiesis	7.56e-05	IL36B,IL36G,TNF	3
Immunological Disease	8.02e-05	CTSC,LBP,mir-146,SFTPD,TNF	5
Cancer, Hematological Disease, Immunological Disease, Organismal Injury and Abnormalities	8.33e-05	CDKN2A,CFH,DMBT1,FGR,IL1RAP,IL36A,IL36B,mir-10,mir-181,miR-181a-5p (and other miRNAs w/seed ACAUUCA),NFIX,SRC,STAT3,TNF	14
Cancer, Cell Death and Survival, Organismal Injury and Abnormalities, Tumor Morphology	8.7e-05	mir-146,STAT3	2
Cancer, Cell Death and Survival, Organismal Injury and Abnormalities, Tumor Morphology	9.58e-05	CDKN2A,mir-10,mir-146,mir-181,STAT3,TNF,TNFRSF1B	7
Hematological System Development and Function, Immune Cell Trafficking, Inflammatory Response, Tissue Development	9.64e-05	resolvin D1,STAT3,TNF,TNFRSF1B	4
Cell-To-Cell Signaling and Interaction, Hematological System Development and Function, Inflammatory Response	0.0001	FGR,SFTPD,STAT3,TNF	4
Cell-To-Cell Signaling and Interaction, Hematological System Development and Function, Hematopoiesis	0.000106	DMBT1,SFTPD	2
Cellular Function and Maintenance, Hematological System Development and Function	0.000111	FGR,LBP,mir-146,SFTPD,STAT3,TNF	6
Organismal Injury and Abnormalities, Renal and Urological Disease	0.000111	TNF,TNFRSF1B	2
Connective Tissue Disorders, Dermatological Diseases and Conditions, Inflammatory Disease, Skeletal and Muscular Disorders	0.000113	S100A12,STAT3,TNF,TNFRSF1B	4
Cell-To-Cell Signaling and Interaction, Inflammatory Response	0.000115	FGR,mir-10,resolvin D1,STAT3,TNF	5
Protein Synthesis	0.000119	CTSC,mir-146,STAT3,TNF	4
Cell-To-Cell Signaling and Interaction	0.000121	IL36B,resolvin D1,TNF	3
Cellular Development	0.000121	mir-10,mir-146,miR-146a-5p (and other miRNAs w/seed GAGAACU),mir-181,STAT3,TNF	6
Hematological Disease, Immunological Disease	0.000126	CDKN2A,mir-10,mir-181,miR-181a-5p (and other miRNAs w/seed ACAUUCA),STAT3	5
Inflammatory Response, Neurological Disease	0.000132	TNF,TNFRSF1B	2
Cell-To-Cell Signaling and Interaction	0.000134	IL1RAP,mir-146,SRC,STAT3,TNF,TNFRSF1B	6
Organismal Survival	0.00014	CDKN2A,CTSC,LBP,mir-10,mir-181,resolvin D1,SRC,STAT3,TNF,TNFRSF1B	10
Cell Morphology, Cellular Function and Maintenance	0.000143	SRC,TNF	2
Cell-To-Cell Signaling and Interaction, Cellular Movement, Hematological System Development and Function, Immune Cell Trafficking	0.000149	IL37,TNF	2
Cell-To-Cell Signaling and Interaction, Cellular Movement, Hematological System Development and Function, Immune Cell Trafficking, Inflammatory Response	0.000157	CTSC,FGR,IL37,resolvin D1,TNF,TNFRSF1B	6
Hematological Disease	0.000161	mir-10,TNF	2
Cancer, Hematological Disease, Organismal Injury and Abnormalities	0.000164	mir-181,SRC,STAT3,TNF	4
Cancer, Organismal Injury and Abnormalities	0.000166	mir-181,SRC,STAT3,TNF	4
Tissue Morphology	0.000171	CTSC,NFIX,TNF,TNFRSF1B	4
Infectious Diseases	0.000174	DMBT1,SFTPD	2
Cancer, Organismal Injury and Abnormalities	0.000177	CDKN2A,SRC,STAT3,TNF	4
Lipid Metabolism, Small Molecule Biochemistry	0.000179	CDKN2A,SRC,TNF	3
Cell-To-Cell Signaling and Interaction, Cellular Movement	0.000187	CTSC,FGR,IL37,resolvin D1,SFTPD,TNF,TNFRSF1B	7
Gastrointestinal Disease, Inflammatory Disease, Inflammatory Response	0.000189	CFH,DMBT1,IL37,LBP,STAT3,TNF	6
Carbohydrate Metabolism, Lipid Metabolism, Molecular Transport, Small Molecule Biochemistry	0.000191	SFTPD,STAT3,TNF	3
Carbohydrate Metabolism, Lipid Metabolism, Molecular Transport, Small Molecule Biochemistry	0.000193	CFH,LBP	2
Cellular Assembly and Organization	0.000193	SRC,TNF	2
Cellular Development, Cellular Growth and Proliferation	0.000201	CDKN2A,mir-10,SRC,TNF	4
Cellular Function and Maintenance	0.000205	FGR,resolvin D1,SFTPD,SRC,TNF	5
Cell-To-Cell Signaling and Interaction, Hematological System Development and Function, Immune Cell Trafficking, Inflammatory Response	0.000207	STAT3,TNF	2
Cancer, Gastrointestinal Disease, Organismal Injury and Abnormalities, Respiratory Disease	0.000214	CDKN2A,mir-10,mir-204,miR-204-5p (and other miRNAs w/seed UCCCUUU)	4
Cancer, Hematological Disease, Immunological Disease, Organismal Injury and Abnormalities	0.000218	CDKN2A,IL36B,mir-10,mir-181,miR-181a-5p (and other miRNAs w/seed ACAUUCA),SRC,STAT3,TNF	8
Cancer, Cellular Development, Gastrointestinal Disease, Organismal Injury and Abnormalities	0.000221	STAT3,TNF	2
Cell Death and Survival	0.000227	CDKN2A,CFH,FGR,mir-10,mir-146,miR-146a-5p (and other miRNAs w/seed GAGAACU),mir-181,miR-181a-5p (and other miRNAs w/seed ACAUUCA),mir-204,SRC,STAT3,TNF,TNFRSF1B	13
Cancer, Organismal Injury and Abnormalities	0.00023	CDKN2A,CFH,FGR,mir-10,mir-146,miR-146a-5p (and other miRNAs w/seed GAGAACU),mir-181,STAT3	8
Cellular Function and Maintenance, Hematological System Development and Function	0.000236	FGR,mir-146,SFTPD,STAT3,TNF	5
Cell-To-Cell Signaling and Interaction, Hematological System Development and Function, Hematopoiesis	0.000237	STAT3,TNF,TNFRSF1B	3
Cell-To-Cell Signaling and Interaction, Hematological System Development and Function, Immune Cell Trafficking, Inflammatory Response	0.000237	FGR,SFTPD,TNF	3
Cancer, Organismal Injury and Abnormalities	0.000239	CDKN2A,mir-146,mir-181	3
Cancer, Hematological Disease, Organismal Injury and Abnormalities	0.000253	CDKN2A,IL1RAP,mir-10,SRC,TNF	5
Hematological System Development and Function, Immune Cell Trafficking, Inflammatory Response, Tissue Development	0.000262	CTSC,resolvin D1,STAT3,TNF,TNFRSF1B	5
Inflammatory Response	0.000268	mir-146,STAT3,TNF	3
Cellular Function and Maintenance, Cellular Movement, Hematological System Development and Function, Immune Cell Trafficking, Lymphoid Tissue Structure and Development	0.000274	TNF,TNFRSF1B	2
Cellular Movement	0.000274	CDKN2A,mir-10,SRC,STAT3	4
Gene Expression	0.000275	SRC,STAT3,TNF	3
Lipid Metabolism, Molecular Transport, Small Molecule Biochemistry	0.000282	FGR,SRC,TNF	3
Infectious Diseases	0.000282	CDKN2A,FGR,LBP,STAT3,TLR10,TNF,TNFRSF1B	7
Cancer, Hematological Disease, Organismal Injury and Abnormalities	0.000289	CDKN2A,CFH,DMBT1,FGR,IL1RAP,IL36A,IL36B,mir-10,mir-146,miR-146a-5p (and other miRNAs w/seed GAGAACU),mir-181,miR-181a-5p (and other miRNAs w/seed ACAUUCA),NFIX,SRC,STAT3,TNF	16
Cancer, Organismal Injury and Abnormalities	0.000291	CDKN2A,CFH,DMBT1,FGR,IL1RAP,IL36A,IL36B,mir-10,mir-146,mir-181,miR-181a-5p (and other miRNAs w/seed ACAUUCA),NFIX,SRC,STAT3,TNF	15
Cancer, Hematological Disease, Immunological Disease, Organismal Injury and Abnormalities	0.000295	CDKN2A,IL1RAP,IL36B,mir-10,SRC,STAT3,TNF	7
Lymphoid Tissue Structure and Development	0.000297	mir-146,SRC,TNF,TNFRSF1B	4
Cellular Development	0.000298	CDKN2A,DMBT1,IL1RAP,IL36B,IL36G,mir-10,mir-146,miR-146a-5p (and other miRNAs w/seed GAGAACU),mir-181,mir-204,miR-204-5p (and other miRNAs w/seed UCCCUUU),mir-219,NFIX,SRC,STAT3,TNF,TNFRSF1B	17
Cell-mediated Immune Response, Cellular Development, Cellular Function and Maintenance, Cellular Growth and Proliferation, Hematological System Development and Function, Hematopoiesis, Lymphoid Tissue Structure and Development, Tissue Development	0.000302	CDKN2A,IL36B,mir-146,miR-146a-5p (and other miRNAs w/seed GAGAACU),mir-181,STAT3,TNF	7
Cancer, Neurological Disease, Organismal Injury and Abnormalities	0.000304	CDKN2A,DMBT1,mir-181,miR-181a-5p (and other miRNAs w/seed ACAUUCA),SRC,STAT3	6
Cell Death and Survival, Gastrointestinal Disease, Hepatic System Disease, Liver Necrosis/Cell Death, Organismal Injury and Abnormalities	0.000304	CFH,mir-146,STAT3,TNF,TNFRSF1B	5
Cell-To-Cell Signaling and Interaction	0.000318	SFTPD,SRC,STAT3,TNF	4
Cancer, Organismal Injury and Abnormalities	0.000323	CDKN2A,mir-10,mir-146,miR-146a-5p (and other miRNAs w/seed GAGAACU),TNF	5
Cancer, Organismal Injury and Abnormalities	0.000329	FGR,mir-10,mir-146,miR-146a-5p (and other miRNAs w/seed GAGAACU),TNF	5
Molecular Transport, Small Molecule Biochemistry	0.000332	TNF,TNFRSF1B	2
Carbohydrate Metabolism, Lipid Metabolism, Molecular Transport, Small Molecule Biochemistry	0.000332	SRC,TNF	2
Immunological Disease	0.000346	CTSC,LBP,SFTPD,TNF	4
Connective Tissue Disorders, Inflammatory Disease, Skeletal and Muscular Disorders	0.000348	S100A12,TNF,TNFRSF1B	3
Organismal Injury and Abnormalities	0.000349	CDKN2A,mir-10,mir-181,SFTPD,SRC,STAT3,TNF,TNFRSF1B	8
Hematological System Development and Function, Tissue Morphology	0.000373	mir-146,STAT3,TNF,TNFRSF1B	4
Cancer, Neurological Disease, Organismal Injury and Abnormalities	0.000377	CDKN2A,DMBT1	2
Cell-To-Cell Signaling and Interaction, Inflammatory Response	0.00039	FGR,resolvin D1,SFTPD,STAT3,TNF	5
Cancer, Organismal Injury and Abnormalities	0.000393	CDKN2A,mir-10,mir-181,miR-181a-5p (and other miRNAs w/seed ACAUUCA),STAT3,TNF	6
Cancer, Organismal Injury and Abnormalities	0.000396	CDKN2A,TNF	2
Dermatological Diseases and Conditions	0.000398	CTSC,IL36A,IL36RN,TNF	4
Cancer, Organismal Injury and Abnormalities	0.000406	CDKN2A,CFH,FGR,mir-10,mir-146,miR-146a-5p (and other miRNAs w/seed GAGAACU),mir-181,SRC,STAT3,TNF	10
Lymphoid Tissue Structure and Development	0.000413	mir-146,TNF,TNFRSF1B	3
Cellular Development, Cellular Growth and Proliferation, Organ Development, Renal Proliferation, Renal and Urological System Development and Function	0.000415	SRC,STAT3	2
Cellular Function and Maintenance	0.000426	CTSC,FGR,LBP,mir-146,miR-146a-5p (and other miRNAs w/seed GAGAACU),SFTPD,STAT3,TNF	8
Metabolic Disease	0.000431	resolvin D1,STAT3,TNF	3
Cell-To-Cell Signaling and Interaction, Hematological System Development and Function, Inflammatory Response	0.000431	FGR,LBP,SFTPD,TNF	4
Cellular Movement	0.000437	SRC,STAT3,TNF	3
Cancer, Endocrine System Disorders, Organismal Injury and Abnormalities	0.000454	CDKN2A,mir-146,mir-181,miR-181a-5p (and other miRNAs w/seed ACAUUCA)	4
Cell-To-Cell Signaling and Interaction	0.000454	FGR,resolvin D1,SFTPD,STAT3,TNF	5
Cell Death and Survival, Cellular Compromise	0.000465	FGR,TNF	2
Protein Synthesis	0.000465	STAT3,TNF	2
Cardiovascular System Development and Function, Cell Morphology, Cellular Development, Organismal Development, Tissue Development	0.000471	CDKN2A,mir-10,SRC,STAT3	4
Cell-To-Cell Signaling and Interaction, Hematological System Development and Function, Immune Cell Trafficking, Inflammatory Response	0.000471	LBP,SFTPD,TNF	3
Cellular Development, Skeletal and Muscular System Development and Function, Tissue Development	0.000472	CDKN2A,IL36G,mir-10,SRC,STAT3,TNF	6
Cellular Function and Maintenance	0.000476	FGR,LBP,mir-146,SFTPD,STAT3,TNF	6
Cancer, Organismal Injury and Abnormalities	0.000494	CDKN2A,TNF,TNFRSF1B	3
Cell Cycle, Hematological System Development and Function	0.000496	CDKN2A,STAT3	2
Hematological Disease, Immunological Disease, Organismal Injury and Abnormalities	0.000496	mir-10,SRC,STAT3,TNF	4
Cell-To-Cell Signaling and Interaction, Hematological System Development and Function	0.000505	mir-146,SRC,STAT3,TNF,TNFRSF1B	5
Cellular Compromise, Skeletal and Muscular Disorders	0.000507	S100A12,TNF	2
Cell Death and Survival	0.000516	CDKN2A,FGR,mir-146,mir-181,STAT3,TNF	6
Cell-mediated Immune Response, Cellular Development, Cellular Function and Maintenance, Cellular Growth and Proliferation, Hematological System Development and Function, Hematopoiesis, Lymphoid Tissue Structure and Development, Tissue Development	0.000518	CDKN2A,IL36B,mir-146,miR-146a-5p (and other miRNAs w/seed GAGAACU),mir-181,STAT3,TNF,TNFRSF1B	8
Cell Death and Survival	0.000529	SFTPD,TNF	2
Cell Death and Survival	0.000529	TNF,TNFRSF1B	2
Antimicrobial Response	0.000535	DMBT1,SFTPD	2
Cancer, Gastrointestinal Disease, Organismal Injury and Abnormalities	0.000538	CDKN2A,CTSC,LBP,mir-10,mir-204,miR-204-5p (and other miRNAs w/seed UCCCUUU)	6
Cell-To-Cell Signaling and Interaction, Cellular Compromise, Cellular Function and Maintenance, Inflammatory Response	0.00054	FGR,TNF	2
Connective Tissue Disorders, Inflammatory Disease, Inflammatory Response, Organismal Injury and Abnormalities, Respiratory Disease	0.00054	mir-10,mir-181	2
Inflammatory Disease, Organismal Injury and Abnormalities, Respiratory Disease	0.000541	SFTPD,STAT3,TNF	3
Cellular Development, Cellular Growth and Proliferation, Organ Development, Skeletal and Muscular System Development and Function, Tissue Development	0.000545	CDKN2A,mir-10,mir-204,miR-204-5p (and other miRNAs w/seed UCCCUUU),TNF,TNFRSF1B	6
Cellular Development	0.000551	CDKN2A,SRC,TNF	3
Endocrine System Disorders, Metabolic Disease	0.000551	STAT3,TNF	2
Lipid Metabolism, Molecular Transport, Small Molecule Biochemistry	0.000557	SFTPD,SRC,TNF	3
Cancer, Organismal Injury and Abnormalities	0.000562	CDKN2A,CTSC,mir-10,mir-204,miR-204-5p (and other miRNAs w/seed UCCCUUU)	5
Cancer, Endocrine System Disorders, Organismal Injury and Abnormalities	0.000566	CDKN2A,mir-146,mir-181,miR-181a-5p (and other miRNAs w/seed ACAUUCA),STAT3	5
Cellular Movement, Hematological System Development and Function, Immune Cell Trafficking, Inflammatory Response	0.00058	CTSC,SFTPD,TNF	3
Cardiovascular System Development and Function, Cell Morphology	0.00058	mir-10,SRC,TNF	3
Infectious Diseases	0.000582	mir-10,S100A12,STAT3,TNF	4
Cancer, Cell Death and Survival, Organismal Injury and Abnormalities, Tumor Morphology	0.000607	CDKN2A,mir-10,mir-146,mir-181,STAT3,TNF	6
Cancer, Hematological Disease, Immunological Disease, Organismal Injury and Abnormalities	0.000638	CDKN2A,IL1RAP,SRC,TNF	4
Cardiovascular Disease, Organismal Injury and Abnormalities	0.000646	mir-146,miR-146a-5p (and other miRNAs w/seed GAGAACU),TNF	3
Cancer, Cellular Development, Cellular Growth and Proliferation, Hematological Disease, Organismal Injury and Abnormalities, Tumor Morphology	0.00067	mir-181,SRC,TNF	3
Hematological Disease, Immunological Disease	0.000677	CDKN2A,IL36B,mir-10,mir-146,mir-181,miR-181a-5p (and other miRNAs w/seed ACAUUCA),SRC,STAT3,TNF	9
Cell Cycle	0.000681	CDKN2A,mir-10	2
Tissue Morphology	0.000685	CDKN2A,IL36A,IL36RN,STAT3	4
Cancer, Cell Cycle, Organismal Injury and Abnormalities	0.000706	CDKN2A,TNF	2
Hematological Disease, Immunological Disease	0.000718	IL1RAP,resolvin D1,STAT3,TNF	4
Organismal Injury and Abnormalities	0.000718	mir-10,mir-181,STAT3,TNF	4
Cell-To-Cell Signaling and Interaction, Cellular Function and Maintenance, Inflammatory Response	0.000726	FGR,resolvin D1,SFTPD,TNF	4
Endocrine System Disorders, Gastrointestinal Disease, Metabolic Disease	0.000728	CFH,mir-10,mir-146,miR-146a-5p (and other miRNAs w/seed GAGAACU),mir-204,SFTPD,SRC,STAT3,TNF,TNFRSF1B	10
Cardiac Proliferation, Cardiovascular System Development and Function, Cellular Development, Cellular Growth and Proliferation, Connective Tissue Development and Function, Organ Development, Tissue Development	0.000731	STAT3,TNF	2
Cell-To-Cell Signaling and Interaction, Cellular Function and Maintenance, Hematological System Development and Function, Inflammatory Response	0.000736	FGR,resolvin D1,SFTPD,TNF	4
Cancer, Hematological Disease, Organismal Injury and Abnormalities	0.000741	CDKN2A,CFH,DMBT1,FGR,IL1RAP,IL36A,IL36B,mir-10,mir-146,mir-181,miR-181a-5p (and other miRNAs w/seed ACAUUCA),NFIX,SRC,STAT3,TNF	15
Cellular Development, Nervous System Development and Function	0.000747	CDKN2A,NFIX,STAT3	3
Cell Death and Survival, Hematological Disease, Immunological Disease	0.00077	mir-146,miR-146a-5p (and other miRNAs w/seed GAGAACU),STAT3,TNF,TNFRSF1B	5
Cell Cycle	0.000771	CDKN2A,STAT3	2
Carbohydrate Metabolism, Drug Metabolism, Molecular Transport, Small Molecule Biochemistry	0.000783	STAT3,TNF	2
Cell-To-Cell Signaling and Interaction, Cellular Function and Maintenance, Hematological System Development and Function, Inflammatory Response	0.000784	resolvin D1,TNF	2
Cardiac Hypertrophy, Cardiovascular Disease, Developmental Disorder, Organismal Injury and Abnormalities, Skeletal and Muscular Disorders	0.000811	STAT3,TNF	2
Cell Death and Survival	0.000817	CDKN2A,SRC,STAT3,TNF	4
Cellular Development, Cellular Growth and Proliferation	0.000836	mir-10,mir-181,SRC,STAT3,TNF	5
Hereditary Disorder, Inflammatory Disease, Organismal Injury and Abnormalities, Skeletal and Muscular Disorders	0.000837	mir-10,mir-146	2
Cellular Development, Cellular Growth and Proliferation, Hematological System Development and Function, Hematopoiesis, Lymphoid Tissue Structure and Development, Tissue Development	0.000852	STAT3,TNF	2
Cell Death and Survival	0.000878	CDKN2A,NFIX,SRC,STAT3,TNF	5
Tissue Morphology	0.000879	resolvin D1,TNF	2
Cancer, Organismal Injury and Abnormalities	0.000884	CDKN2A,CFH,CTSC,DMBT1,mir-146,miR-146a-5p (and other miRNAs w/seed GAGAACU),mir-181,SFTPD,SRC,STAT3,TNF,TNFRSF1B	12
Cell Death and Survival	0.000891	CDKN2A,STAT3,TNF	3
Developmental Disorder, Hereditary Disorder, Organismal Functions, Organismal Injury and Abnormalities, Skeletal and Muscular Disorders	0.000908	mir-10,mir-146	2
Cancer, Gastrointestinal Disease, Organismal Injury and Abnormalities	0.000929	CDKN2A,CFH,CTSC,DMBT1,LBP,mir-10,mir-204,miR-204-5p (and other miRNAs w/seed UCCCUUU),SRC,STAT3,TLR10,TNF	12
Cancer, Organismal Injury and Abnormalities	0.000936	CDKN2A,FGR,mir-10,mir-146,miR-146a-5p (and other miRNAs w/seed GAGAACU),mir-181,SRC,STAT3,TNF	9
Cell Death and Survival	0.000936	SRC,TNF,TNFRSF1B	3
Cardiovascular Disease, Hematological Disease	0.00099	CFH,mir-10,mir-146,SRC,STAT3,TNF	6
Cellular Growth and Proliferation	0.001	CDKN2A,NFIX,SRC,STAT3,TNF	5
Cell Death and Survival	0.001	SRC,STAT3,TNF	3
Cellular Growth and Proliferation, Hematopoiesis	0.00102	SRC,STAT3,TNF	3
Cellular Development	0.00102	IL1RAP,NFIX,STAT3	3
Cellular Compromise	0.00102	CDKN2A,TNFRSF1B	2
Cell-To-Cell Signaling and Interaction, Hematological System Development and Function, Immune Cell Trafficking, Inflammatory Response	0.00103	IL37,LBP,mir-10,STAT3,TNF	5
Cancer, Organismal Injury and Abnormalities, Reproductive System Disease	0.00103	CDKN2A,CTSC,FGR,mir-10,mir-146,mir-181,mir-204,MMP16,SRC,STAT3,TNF,TNFRSF1B	12
Developmental Disorder, Hereditary Disorder, Organismal Injury and Abnormalities, Renal and Urological Disease	0.00103	mir-10,mir-146,mir-181,miR-181a-5p (and other miRNAs w/seed ACAUUCA)	4
Cell Cycle	0.00104	mir-181,SRC	2
Gastrointestinal Disease, Infectious Diseases, Inflammatory Disease, Respiratory Disease	0.00105	TLR10	1
Cell-To-Cell Signaling and Interaction, Nervous System Development and Function	0.00105	mir-181	1
Cell Cycle	0.00108	CDKN2A,mir-181,SRC	3
Cell-To-Cell Signaling and Interaction, Hematological System Development and Function, Inflammatory Response	0.00109	STAT3,TNF,TNFRSF1B	3
Connective Tissue Disorders, Inflammatory Disease, Inflammatory Response, Organismal Injury and Abnormalities, Respiratory Disease	0.00109	mir-10,mir-181	2
Developmental Disorder, Hereditary Disorder, Organismal Functions, Organismal Injury and Abnormalities, Skeletal and Muscular Disorders	0.00109	mir-10,mir-146	2
Cell-To-Cell Signaling and Interaction, Cellular Movement, Hematological System Development and Function, Immune Cell Trafficking	0.0011	mir-146,TNF	2
Infectious Diseases	0.00111	STAT3,TNF,TNFRSF1B	3
Cell Death and Survival, Hematological Disease, Immunological Disease	0.00112	TNF,TNFRSF1B	2
Cancer, Cell Death and Survival, Organismal Injury and Abnormalities, Tumor Morphology	0.00112	mir-10,mir-146,mir-181,STAT3,TNF	5
Metabolic Disease	0.00112	CFH,LBP,mir-10,mir-146,miR-146a-5p (and other miRNAs w/seed GAGAACU),mir-204,SFTPD,SRC,STAT3,TNF,TNFRSF1B	11
Cancer, Organismal Injury and Abnormalities, Tumor Morphology	0.00113	CDKN2A,mir-146,mir-204,SRC,STAT3	5
Organ Morphology, Visual System Development and Function	0.00113	NFIX,SRC	2
Cellular Development, Tissue Development	0.00114	CDKN2A,DMBT1,SRC,STAT3,TNF,TNFRSF1B	6
Cellular Function and Maintenance	0.00115	resolvin D1,SFTPD,SRC	3
Cell-To-Cell Signaling and Interaction, Hematological System Development and Function, Immune Cell Trafficking, Inflammatory Response	0.00115	LBP,mir-146,S100A12,SRC,STAT3,TNF,TNFRSF1B	7
Lymphoid Tissue Structure and Development	0.00118	TNF,TNFRSF1B	2
Inflammatory Disease, Inflammatory Response, Organismal Injury and Abnormalities, Skeletal and Muscular Disorders	0.00118	TNF,TNFRSF1B	2
Cellular Development, Cellular Growth and Proliferation	0.0012	mir-10,SRC,STAT3,TNF	4
Organismal Survival	0.0012	TNF,TNFRSF1B	2
Cellular Development, Cellular Growth and Proliferation, Respiratory System Development and Function	0.00122	CDKN2A,NFIX	2
Gastrointestinal Disease, Inflammatory Disease	0.00124	DMBT1,LBP,STAT3,TNF	4
Drug Metabolism, Lipid Metabolism, Small Molecule Biochemistry	0.00124	mir-146,resolvin D1,STAT3,TNF	4
Dermatological Diseases and Conditions, Inflammatory Disease, Skeletal and Muscular Disorders	0.00124	mir-10,mir-146,TNF	3
Cancer, Hematological Disease, Immunological Disease, Organismal Injury and Abnormalities	0.00126	CDKN2A,CFH,DMBT1,IL36A,mir-10,mir-181,miR-181a-5p (and other miRNAs w/seed ACAUUCA),NFIX,STAT3,TNF	10
Tissue Morphology	0.0013	CDKN2A,CFH,IL1RAP,IL36A,IL36RN,mir-10,mir-146,mir-181,resolvin D1,SFTPD,SRC,STAT3,TNF,TNFRSF1B	14
Ophthalmic Disease, Organismal Injury and Abnormalities	0.0013	CDKN2A,CFH	2
Cancer, Organismal Injury and Abnormalities, Tumor Morphology	0.00132	CDKN2A,mir-146,mir-204,SRC	4
Cellular Movement	0.00138	MMP16,SRC,STAT3	3
Cellular Development, Cellular Growth and Proliferation	0.00138	miR-146a-5p (and other miRNAs w/seed GAGAACU),miR-181a-5p (and other miRNAs w/seed ACAUUCA)	2
Cell Cycle	0.0014	mir-10	1
Cell-To-Cell Signaling and Interaction, Cellular Function and Maintenance, Inflammatory Response	0.0014	resolvin D1	1
Neurological Disease	0.0014	mir-146	1
Cellular Movement, Hematological System Development and Function, Immune Cell Trafficking	0.0014	FGR,LBP,S100A12,SFTPD,STAT3,TNF	6
Cellular Movement, Hematological System Development and Function, Humoral Immune Response, Immune Cell Trafficking	0.0014	TNF,TNFRSF1B	2
Protein Synthesis	0.00141	CTSC,mir-146,STAT3,TNF,TNFRSF1B	5
Neurological Disease	0.00142	TNF,TNFRSF1B	2
Cellular Development, Cellular Growth and Proliferation, Embryonic Development, Organismal Development, Tissue Development	0.00142	CDKN2A,TNF	2
Cancer, Cell Cycle, Organismal Injury and Abnormalities	0.00144	CDKN2A,STAT3	2
Cancer, Organismal Injury and Abnormalities	0.00145	SRC,TNF	2
Cancer, Hematological Disease, Immunological Disease, Organismal Injury and Abnormalities	0.00146	CDKN2A,SRC	2
Cellular Movement, Hematological System Development and Function, Immune Cell Trafficking, Inflammatory Response	0.00152	FGR,LBP,S100A12,TNF	4
Cellular Development	0.00153	mir-10,TNF	2
Cell-To-Cell Signaling and Interaction, Skeletal and Muscular System Development and Function	0.00153	S100A12,TNF	2
Cancer, Organismal Injury and Abnormalities, Respiratory Disease	0.00153	CDKN2A,STAT3	2
Cancer, Hematological Disease, Immunological Disease, Organismal Injury and Abnormalities	0.00154	CDKN2A,mir-10,mir-146,mir-181,miR-181a-5p (and other miRNAs w/seed ACAUUCA),STAT3,TNF	7
Cancer, Organismal Injury and Abnormalities	0.00164	miR-181a-5p (and other miRNAs w/seed ACAUUCA)	1
Organismal Injury and Abnormalities, Reproductive System Disease	0.00185	miR-181a-5p (and other miRNAs w/seed ACAUUCA),miR-204-5p (and other miRNAs w/seed UCCCUUU)	2
Cancer, Gastrointestinal Disease, Hepatic System Disease, Hepatocellular Carcinoma, Liver Hyperplasia/Hyperproliferation, Organismal Injury and Abnormalities	0.00251	STAT3,TNF	2
Digestive System Development and Function, Gastrointestinal Disease, Hepatic System Development and Function, Hepatic System Disease, Inflammatory Disease, Inflammatory Response, Liver Inflammation/Hepatitis, Organ Development, Organismal Injury and Abnormalities	0.00252	mir-10,mir-146,STAT3,TNF,TNFRSF1B	5
Cell Death and Survival	0.00273	miR-146a-5p (and other miRNAs w/seed GAGAACU),miR-181a-5p (and other miRNAs w/seed ACAUUCA)	2
Cell Death and Survival	0.0041	miR-146a-5p (and other miRNAs w/seed GAGAACU),miR-181a-5p (and other miRNAs w/seed ACAUUCA)	2
Liver Damage	0.00419	TNF	1
Increased Levels of AST	0.00419	TNF	1
Cardiac Infarction, Cardiovascular Disease, Organismal Injury and Abnormalities, Skeletal and Muscular Disorders	0.0043	mir-146,miR-146a-5p (and other miRNAs w/seed GAGAACU),TNF,TNFRSF1B	4
Cellular Development	0.00436	miR-204-5p (and other miRNAs w/seed UCCCUUU)	1
Digestive System Development and Function, Gastrointestinal Disease, Hepatic System Development and Function, Hepatic System Disease, Infectious Diseases, Inflammatory Disease, Inflammatory Response, Liver Damage, Liver Inflammation/Hepatitis, Organ Development, Organismal Injury and Abnormalities	0.0045	mir-10,TNF	2
Digestive System Development and Function, Gastrointestinal Disease, Hepatic System Development and Function, Hepatic System Disease, Inflammatory Disease, Inflammatory Response, Liver Damage, Liver Inflammation/Hepatitis, Organ Development, Organismal Injury and Abnormalities	0.00496	mir-10,STAT3,TNF	3
Cancer, Organismal Injury and Abnormalities	0.00518	miR-181a-5p (and other miRNAs w/seed ACAUUCA)	1
Cardiovascular System Development and Function, Cellular Development, Cellular Growth and Proliferation, Organ Development, Skeletal and Muscular System Development and Function, Tissue Development	0.00572	miR-204-5p (and other miRNAs w/seed UCCCUUU)	1
Cell Death and Survival, Gastrointestinal Disease, Hepatic System Disease, Liver Necrosis/Cell Death, Organismal Injury and Abnormalities	0.0062	STAT3,TNF	2
Gastrointestinal Disease, Hepatic System Disease, Liver Fibrosis, Organismal Injury and Abnormalities	0.00662	TNF	1
Cellular Development, Hematological System Development and Function, Hematopoiesis, Tissue Development	0.00681	miR-146a-5p (and other miRNAs w/seed GAGAACU)	1
Increased Levels of CRP	0.00697	TNF	1
Digestive System Development and Function, Hepatic System Development and Function, Liver Regeneration, Organ Morphology	0.00697	TNF	1
Organismal Injury and Abnormalities, Renal Damage, Renal and Urological Disease	0.00833	CFH,FGR,TNF	3
Cellular Development, Cellular Growth and Proliferation, Organ Development, Renal Proliferation, Renal and Urological System Development and Function	0.00863	STAT3,TNF	2
Digestive System Development and Function, Gastrointestinal Disease, Hepatic System Development and Function, Hepatic System Disease, Inflammatory Disease, Inflammatory Response, Liver Inflammation/Hepatitis, Organ Development, Organismal Injury and Abnormalities	0.0087	TNF	1
Digestive System Development and Function, Gastrointestinal Disease, Hepatic System Development and Function, Hepatic System Disease, Inflammatory Disease, Inflammatory Response, Liver Inflammation/Hepatitis, Organ Development, Organismal Injury and Abnormalities	0.0087	TNF	1
Cancer, Hematological Disease, Hereditary Disorder, Organismal Injury and Abnormalities	0.00953	miR-146a-5p (and other miRNAs w/seed GAGAACU)	1
Cellular Compromise, Glomerular Injury, Organismal Injury and Abnormalities, Renal Dysfunction, Renal and Urological Disease	0.0101	SRC	1
Free Radical Scavenging	0.0103	miR-146a-5p (and other miRNAs w/seed GAGAACU)	1
Gastrointestinal Disease, Hepatic System Disease, Liver Steatosis, Metabolic Disease, Organismal Injury and Abnormalities	0.0108	STAT3	1
Cellular Development, Nervous System Development and Function	0.0112	miR-146a-5p (and other miRNAs w/seed GAGAACU)	1
Lipid Metabolism, Small Molecule Biochemistry	0.0114	miR-219a-5p (and other miRNAs w/seed GAUUGUC)	1
Cardiovascular System Development and Function, Cellular Development, Cellular Growth and Proliferation, Connective Tissue Development and Function, Digestive System Development and Function, Hepatic System Development and Function, Liver Fibrosis, Liver Proliferation, Organ Development, Organismal Development, Tissue Development	0.0117	mir-146,TNF	2
Cell Death and Survival, Gastrointestinal Disease, Hepatic System Disease, Liver Necrosis/Cell Death, Organismal Injury and Abnormalities	0.0118	TNF	1
Cardiac Stress Response, Cardiovascular Disease, Cellular Compromise, Organ Morphology, Organismal Injury and Abnormalities, Skeletal and Muscular Disorders, Tissue Morphology	0.0118	TNF	1
Inflammatory Disease, Inflammatory Response, Organismal Injury and Abnormalities, Renal Inflammation, Renal Nephritis, Renal and Urological Disease	0.0119	CFH,mir-10,mir-146,TNF	4
Cancer, Gastrointestinal Disease, Hepatic System Disease, Hepatocellular Carcinoma, Liver Hyperplasia/Hyperproliferation, Organismal Injury and Abnormalities	0.0125	CDKN2A	1
Cardiovascular Disease, Pulmonary Hypertension, Respiratory Disease	0.0128	miR-204-5p (and other miRNAs w/seed UCCCUUU)	1
Liver Damage	0.0129	STAT3,TNF,TNFRSF1B	3
Cancer, Gastrointestinal Disease, Hepatic System Disease, Inflammatory Response, Liver Hyperplasia/Hyperproliferation, Organismal Injury and Abnormalities	0.0139	STAT3	1
Cell Death and Survival, Gastrointestinal Disease, Hepatic System Disease, Liver Necrosis/Cell Death, Organismal Injury and Abnormalities	0.0139	STAT3,TNF,TNFRSF1B	3
Drug Metabolism, Lipid Metabolism, Molecular Transport, Small Molecule Biochemistry	0.0144	miR-146a-5p (and other miRNAs w/seed GAGAACU)	1
Decreased Levels of Albumin	0.0146	TNF	1
Immunological Disease, Inflammatory Disease, Inflammatory Response, Organismal Injury and Abnormalities, Renal Inflammation, Renal Nephritis, Renal and Urological Disease	0.0152	CFH,TNF	2
Cancer, Organismal Injury and Abnormalities	0.016	miR-146a-5p (and other miRNAs w/seed GAGAACU)	1
Digestive System Development and Function, Gastrointestinal Disease, Hepatic System Development and Function, Hepatic System Disease, Immunological Disease, Inflammatory Disease, Inflammatory Response, Liver Damage, Liver Inflammation/Hepatitis, Organ Development, Organismal Injury and Abnormalities	0.0177	STAT3	1
Cardiac Inflammation, Cardiovascular Disease, Cardiovascular System Development and Function, Inflammatory Disease, Inflammatory Response, Organismal Injury and Abnormalities, Skeletal and Muscular Disorders	0.0187	TNF	1
Cancer, Hematological Disease, Immunological Disease, Organismal Injury and Abnormalities	0.019	miR-181a-5p (and other miRNAs w/seed ACAUUCA)	1
Cardiac Fibrosis, Cardiovascular Disease, Organismal Injury and Abnormalities	0.019	mir-10,STAT3,TNF	3
Biliary Hyperplasia, Hepatic System Development and Function, Liver Cholestasis, Organismal Functions	0.0197	TNF	1
Cardiovascular Disease, Connective Tissue Disorders, Dermatological Diseases and Conditions, Immunological Disease, Inflammatory Disease, Organismal Injury and Abnormalities, Skeletal and Muscular Disorders	0.0203	miR-146a-5p (and other miRNAs w/seed GAGAACU)	1
Cancer, Organismal Injury and Abnormalities, Renal Transformation	0.0209	SRC	1
Increased Levels of ALT	0.0221	TNF	1
Cancer, Organismal Injury and Abnormalities, Reproductive System Disease	0.0227	miR-181a-5p (and other miRNAs w/seed ACAUUCA)	1
Cancer, Gastrointestinal Disease, Organismal Injury and Abnormalities, Respiratory Disease	0.0246	miR-204-5p (and other miRNAs w/seed UCCCUUU)	1
Gastrointestinal Disease, Hepatic System Disease, Liver Cholestasis	0.0248	LBP,TNF	2
Cellular Development, Embryonic Development	0.0281	miR-204-5p (and other miRNAs w/seed UCCCUUU)	1
Increased Levels of Alkaline Phosphatase	0.0284	TNF	1
Cancer, Endocrine System Disorders, Gastrointestinal Disease, Organismal Injury and Abnormalities	0.0286	miR-146a-5p (and other miRNAs w/seed GAGAACU)	1
Cardiac Infarction, Cardiovascular Disease, Organismal Injury and Abnormalities, Skeletal and Muscular Disorders	0.0294	miR-146a-5p (and other miRNAs w/seed GAGAACU)	1
Cancer, Organismal Injury and Abnormalities	0.0315	miR-146a-5p (and other miRNAs w/seed GAGAACU)	1
Inflammatory Disease, Inflammatory Response, Organismal Injury and Abnormalities, Renal Inflammation, Renal Nephritis, Renal and Urological Disease	0.032	CFH,mir-10,TNF	3
Increased Levels of LDH	0.0323	TNF	1
Cell Death and Survival	0.0334	miR-181a-5p (and other miRNAs w/seed ACAUUCA)	1
Gastrointestinal Disease, Hepatic System Disease, Liver Fibrosis, Organismal Injury and Abnormalities	0.0358	TNF	1
Decreased Levels of Albumin	0.0377	TNF	1
Digestive System Development and Function, Gastrointestinal Disease, Hepatic System Development and Function, Hepatic System Disease, Inflammatory Disease, Inflammatory Response, Liver Inflammation/Hepatitis, Organ Development, Organismal Injury and Abnormalities	0.0405	TNF	1
Developmental Disorder, Glomerular Injury, Organismal Injury and Abnormalities, Renal Hypertrophy, Renal and Urological Disease	0.0418	SRC	1
Immunological Disease, Inflammatory Disease, Inflammatory Response, Organismal Injury and Abnormalities, Renal Inflammation, Renal Nephritis, Renal and Urological Disease	0.0451	CFH	1
Cardiovascular Disease, Hereditary Disorder, Organismal Injury and Abnormalities, Pulmonary Hypertension, Respiratory Disease	0.0462	TNF	1
Cell Cycle, Cell-To-Cell Signaling and Interaction, Cellular Development, Cellular Growth and Proliferation, Renal Proliferation, Renal and Urological System Development and Function	0.0487	STAT3	1
Increased Levels of AST	0.0544	TNF	1
Cancer, Glomerular Injury, Organismal Injury and Abnormalities, Renal Hyperplasia/Hyperproliferation, Renal and Urological Disease	0.0568	CFH	1
Cardiovascular Disease, Cell Death and Survival, Connective Tissue Disorders, Gastrointestinal Disease, Hepatic System Disease, Liver Necrosis/Cell Death, Organismal Injury and Abnormalities	0.0591	mir-146,TNF	2
Cell Death and Survival, Gastrointestinal Disease, Hepatic System Disease, Liver Necrosis/Cell Death, Organ Morphology, Organismal Injury and Abnormalities, Tissue Morphology	0.0615	TNF	1
Gastrointestinal Disease, Hepatic System Disease, Liver Fibrosis, Organismal Injury and Abnormalities	0.0616	STAT3,TNF	2
Cancer, Gastrointestinal Disease, Hepatic System Disease, Liver Hyperplasia/Hyperproliferation, Organismal Injury and Abnormalities	0.0636	CDKN2A,CTSC,DMBT1,FGR,IL37,LBP,mir-10,mir-146,miR-146a-5p (and other miRNAs w/seed GAGAACU),mir-181,miR-181a-5p (and other miRNAs w/seed ACAUUCA),MMP16,NFIX,STAT3,TNF,TNFRSF1B	16
Increased Levels of ALT	0.0663	TNF	1
Increased Levels of LDH	0.067	TNF	1
Cellular Development, Cellular Growth and Proliferation, Organ Development, Renal Proliferation, Renal and Urological System Development and Function	0.069	SRC,STAT3,TNF	3
Digestive System Development and Function, Gastrointestinal Disease, Hepatic System Development and Function, Hepatic System Disease, Inflammatory Disease, Inflammatory Response, Liver Inflammation/Hepatitis, Liver Steatosis, Metabolic Disease, Organ Development, Organismal Injury and Abnormalities	0.0722	TNF	1
Cancer, Cellular Development, Cellular Growth and Proliferation, Gastrointestinal Disease, Hepatic System Disease, Liver Hyperplasia/Hyperproliferation, Organismal Injury and Abnormalities, Tumor Morphology	0.0722	STAT3	1
Digestive System Development and Function, Gastrointestinal Disease, Hepatic System Development and Function, Hepatic System Disease, Inflammatory Disease, Inflammatory Response, Liver Cholestasis, Liver Inflammation/Hepatitis, Organ Development, Organismal Injury and Abnormalities	0.0864	TNF	1
Cardiac Hypertrophy, Cardiovascular Disease, Developmental Disorder, Organismal Injury and Abnormalities	0.0934	CTSC,STAT3	2
Immunological Disease, Inflammatory Disease, Inflammatory Response, Organismal Injury and Abnormalities, Renal Inflammation, Renal Nephritis, Renal and Urological Disease	0.0963	TNF	1
Gastrointestinal Disease, Hepatic System Disease, Liver Degeneration, Organismal Injury and Abnormalities	0.0963	TNF	1
Cellular Development, Cellular Growth and Proliferation, Renal Proliferation, Renal and Urological System Development and Function	0.0982	CDKN2A,STAT3	2
Cellular Development, Cellular Growth and Proliferation, Digestive System Development and Function, Hepatic System Development and Function, Liver Proliferation, Organ Development, Tissue Development	0.0996	TNF,TNFRSF1B	2
Increased Levels of ALT	0.106	TNF	1
Cardiac Stenosis, Cardiovascular Disease, Organismal Injury and Abnormalities	0.107	TNF	1
Increased Levels of AST	0.109	TNF	1
Inflammatory Disease, Inflammatory Response, Organismal Injury and Abnormalities, Renal Inflammation, Renal Nephritis, Renal and Urological Disease	0.11	mir-10	1
Cardiac Hypertrophy, Cardiovascular Disease, Developmental Disorder, Organismal Injury and Abnormalities	0.114	CTSC,STAT3,TNF	3
Increased Levels of Albumin	0.114	STAT3	1
Gastrointestinal Disease, Hepatic System Disease, Hereditary Disorder, Liver Cholestasis, Organismal Injury and Abnormalities	0.117	LBP	1
Cardiac Damage, Cardiovascular Disease, Organismal Injury and Abnormalities	0.12	STAT3	1
Cardiac Necrosis/Cell Death, Cardiovascular Disease, Cell Death and Survival, Organismal Injury and Abnormalities, Skeletal and Muscular Disorders	0.138	STAT3,TNF	2
Cell-To-Cell Signaling and Interaction, Connective Tissue Development and Function, Hepatic System Development and Function, Liver Fibrosis	0.15	TNF	1
Kidney Failure, Organismal Injury and Abnormalities, Renal and Urological Disease	0.156	TNF,TNFRSF1B	2
Gastrointestinal Disease, Hepatic System Disease, Liver Failure, Organismal Injury and Abnormalities	0.159	TNF	1
Kidney Failure, Organismal Injury and Abnormalities, Renal and Urological Disease	0.164	TNF	1
Digestive System Development and Function, Gastrointestinal Disease, Hepatic System Development and Function, Hepatic System Disease, Infectious Diseases, Inflammatory Disease, Inflammatory Response, Liver Damage, Liver Inflammation/Hepatitis, Organ Development, Organismal Injury and Abnormalities	0.167	TNF	1
Cell Death and Survival, Renal Necrosis/Cell Death, Renal and Urological System Development and Function	0.198	TNF	1
Organismal Injury and Abnormalities, Renal Damage, Renal Tubule Injury, Renal and Urological Disease	0.22	TNF	1
Gastrointestinal Disease, Hepatic System Disease, Liver Enlargement, Liver Hepatomegaly, Organ Morphology, Organismal Injury and Abnormalities	0.222	TNF	1
Hematological System Development and Function, Increased Levels of Hematocrit	0.222	mir-146	1
Increased Levels of Alkaline Phosphatase	0.224	TNF	1
Organismal Injury and Abnormalities, Renal Damage, Renal and Urological Disease	0.227	CFH	1
Cellular Development, Cellular Growth and Proliferation, Organ Development, Renal Proliferation, Renal and Urological System Development and Function	0.244	TNF	1
Connective Tissue Development and Function, Hematological System Development and Function, Increased Levels of Red Blood Cells, Organismal Development, Tissue Morphology	0.249	mir-146	1
Cardiac Arrythmia, Cardiovascular Disease, Organismal Injury and Abnormalities, Skeletal and Muscular Disorders	0.266	TNF	1
Cell Death and Survival, Organismal Injury and Abnormalities, Renal Necrosis/Cell Death, Renal and Urological Disease	0.285	TNF,TNFRSF1B	2
Cell Death and Survival, Glomerular Injury, Organismal Injury and Abnormalities, Renal Necrosis/Cell Death, Renal and Urological Disease	0.369	TNF	1
Gastrointestinal Disease, Hepatic System Disease, Liver Damage, Organismal Injury and Abnormalities	0.373	CFH,mir-10,STAT3,TNF,TNFRSF1B	5
Digestive System Development and Function, Gastrointestinal Disease, Hepatic System Development and Function, Hepatic System Disease, Inflammatory Disease, Inflammatory Response, Liver Inflammation/Hepatitis, Organ Development, Organismal Injury and Abnormalities	0.382	TNF	1
Digestive System Development and Function, Hepatic System Development and Function, Liver Regeneration, Organ Morphology	0.406	STAT3,TNF	2
Inflammatory Disease, Inflammatory Response, Organismal Injury and Abnormalities, Renal Inflammation, Renal Nephritis, Renal and Urological Disease	0.414	mir-10,TNF	2
Cardiovascular Disease, Congenital Heart Anomaly, Developmental Disorder, Organismal Injury and Abnormalities	0.45	TNF	1
Cardiac Dilation, Cardiovascular System Development and Function, Organ Morphology	0.502	TNF	1
Cell Death and Survival, Organismal Injury and Abnormalities, Renal Necrosis/Cell Death, Renal and Urological Disease	0.503	TNF,TNFRSF1B	2
Glomerular Injury, Kidney Failure, Organismal Injury and Abnormalities, Renal Fibrosis, Renal and Urological Disease	0.516	TNFRSF1B	1
Cardiac Arteriopathy, Cardiovascular Disease, Organismal Injury and Abnormalities	0.539	TNF	1
Cancer, Gastrointestinal Disease, Hepatic System Disease, Hepatocellular Carcinoma, Liver Hyperplasia/Hyperproliferation, Organismal Injury and Abnormalities	0.544	miR-146a-5p (and other miRNAs w/seed GAGAACU),miR-181a-5p (and other miRNAs w/seed ACAUUCA)	2
Cardiovascular Disease, Heart Failure, Organismal Injury and Abnormalities	0.556	TNF	1
Cell Death and Survival, Organismal Injury and Abnormalities, Renal Necrosis/Cell Death, Renal and Urological Disease	0.559	TNF	1
Endocrine System Disorders, Gastrointestinal Disease, Hepatic System Disease, Liver Steatosis, Metabolic Disease, Organismal Injury and Abnormalities	0.569	TNF	1
Gastrointestinal Disease, Hepatic System Disease, Liver Cirrhosis, Organismal Injury and Abnormalities	1	mir-10,TNF	2
Gastrointestinal Disease, Hepatic System Disease, Liver Steatosis, Metabolic Disease, Organismal Injury and Abnormalities	1	LBP,STAT3,TNF	3
Cardiac Hypertrophy, Cardiovascular Disease, Developmental Disorder, Organismal Injury and Abnormalities, Skeletal and Muscular Disorders	1	STAT3	1
